# Supplementary material for: D-Xylose Blocks the Broad Negative Regulation of XylR on Lipid Metabolism and Affects Multiple Physiological Characteristics in Mycobacteria
Source: Int J Mol Sci. 2023 Apr 11;24(8):7086. doi: 10.3390/ijms24087086 (PMC10138657; doi:10.3390/ijms24087086)
Supplement: Supplementary file 1 [file ijms-24-07086-s001.zip]

Archive with 2 entries (2 files):
- Supplementary Data.pdf
- Supplementary Table S1.xls
