# Supplementary material for: D-Xylose Blocks the Broad Negative Regulation of XylR on Lipid Metabolism and Affects Multiple Physiological Characteristics in Mycobacteria
Source: Int J Mol Sci. 2023 Apr 11;24(8):7086. doi: 10.3390/ijms24087086 (PMC10138657; doi:10.3390/ijms24087086)
Supplement: Supplementary file 1 [file ijms-24-07086-s001.zip › Supplementary Table S1.xls]

## Sheet: Sheet1
Table S1 Transcriptomic assays for the differential gene expression of the xylR-overexpressing compared to the Msm/pMV261 strain
GENES UPREGULATED								GENES DOWNREGULATED
gene ID	locus_tag	gene name	description	log2FC	FC	Pvalue	Qvalue	gene ID	locus_tag	gene name	description	log2FC	FC	Pvalue	Qvalue
4531783	MSMEG_0010	MSMEG_0010	tRNA	1.59951	3.03041	0.0101525	0.0156068	4537201	MSMEG_0013	MSMEG_0013	pseudo	-1.0848	0.471459	2.83441e-09	1.05236e-08
4537542	MSMEG_0314	zwf	glucose-6-phosphate 1-dehydrogenase	1.14729	2.21498	1.73037e-185	3.18622e-183	4532202	MSMEG_0015	MSMEG_0015	ferric enterobactin transport ATP-binding protein FepC	-1.04148	0.485829	8.86979e-05	0.000188666
4535040	MSMEG_0373	MSMEG_0373	acetyl-CoA acetyltransferase	1.07846	2.11179	2.78845e-179	4.41807e-177	4537603	MSMEG_0016	MSMEG_0016	hypothetical protein	-1.51401	0.350136	6.97053e-05	0.000150954
4532509	MSMEG_0382	MSMEG_0382	transporter	1.0085	2.01182	3.36951e-148	3.70265e-146	4531597	MSMEG_0017	MSMEG_0017	ABC transporter permease	-1.50876	0.351414	5.26769e-14	2.92016e-13
4536676	MSMEG_0403	MSMEG_0403	integral membrane protein	1.38711	2.61554	9.36254e-146	9.81339e-144	4534027	MSMEG_0018	MSMEG_0018	ABC transporter permease	-1.68109	0.311847	5.17322e-33	7.29713e-32
4531058	MSMEG_0430	MSMEG_0430	ISMsm4, transposase	2.82522	7.08723	1.76752e-39	3.07196e-38	4533906	MSMEG_0019	MSMEG_0019	amino acid adenylation protein	-1.54482	0.342738	4.85201e-69	1.7217e-67
4536518	MSMEG_0690	MSMEG_0690	(Fe-S)-binding protein	1.17838	2.26323	7.77801e-228	2.20798e-225	4531073	MSMEG_0021	panD	aspartate alpha-decarboxylase	-1.10768	0.46404	0.000201345	0.000405487
4530870	MSMEG_0864	MSMEG_0864	membrane flanked domain-containing protein	1.16206	2.23777	1.42813e-47	3.05969e-46	4534987	MSMEG_0022	MSMEG_0022	L-ornithine 5-monooxygenase	-1.38595	0.382638	3.21127e-29	3.88604e-28
4536383	MSMEG_0865	MSMEG_0865	membrane flanked domain-containing protein	1.35867	2.56448	3.10969e-140	3.02662e-138	4535298	MSMEG_0039	MSMEG_0039	small membrane hydrophobic protein	-1.62094	0.325123	3.10294e-11	1.37008e-10
4531410	MSMEG_1543	MSMEG_1543	eptc-inducible aldehyde dehydrogenase	1.23695	2.357	2.63854e-180	4.38448e-178	4536821	MSMEG_0040	MSMEG_0040	hypothetical protein	-1.50584	0.352124	0.00295103	0.00494719
4533068	MSMEG_1548	MSMEG_1548	propanediol utilization: dehydratase, medium subunit	1.053	2.07484	2.47287e-73	9.3598e-72	4533701	MSMEG_0041	MSMEG_0041	hypothetical protein	-1.44797	0.366536	1.49133e-05	3.56008e-05
4532394	MSMEG_1677	aspA	aspartate ammonia-lyase	1.00002	2.00002	2.50035e-142	2.54252e-140	4534274	MSMEG_0050	MSMEG_0050	hypothetical protein	-1.42157	0.373306	8.39648e-07	2.34448e-06
4536864	MSMEG_1683	MSMEG_1683	cytosine/purines uracil thiamine allantoin permease	1.15551	2.22763	9.39692e-225	2.46235e-222	4536501	MSMEG_0075	MSMEG_0075	hypothetical protein	-1.56499	0.337981	0.045983	0.0636364
4536316	MSMEG_1714	MSMEG_1714	L-ribulose-5-phosphate 4-epimerase	1.39731	2.63409	2.61681e-18	1.93365e-17	4533128	MSMEG_0089	MSMEG_0089	chromosome condensation protein	-1.2495	0.420594	3.59239e-10	1.44225e-09
4535431	MSMEG_1715	araA	L-arabinose isomerase	1.85152	3.6088	1.74994e-46	3.65716e-45	4533594	MSMEG_0094	MSMEG_0094	hypothetical protein	-1.58105	0.334239	5.88943e-06	1.48354e-05
4533257	MSMEG_2078	MSMEG_2078	antigen 85-C	1.04398	2.06191	4.3298e-179	6.7043e-177	4532553	MSMEG_0103	MSMEG_0103	major facilitator family protein transporter	-1.24959	0.420567	6.29328e-12	2.93471e-11
4534852	MSMEG_2389	hup	DNA-binding protein HU	1.08033	2.11452	1.75675e-162	2.17614e-160	4536254	MSMEG_0105	MSMEG_0105	LuxR family transcriptional regulator	-1.40786	0.376871	5.68106e-08	1.81629e-07
4532882	MSMEG_2501	MSMEG_2501	nitrate/sulfonate/bicarbonate ABC transporter inner membrane protein	1.05066	2.07148	7.94972e-18	5.68923e-17	4536311	MSMEG_0106	MSMEG_0106	sensory histidine kinase	-1.35223	0.391685	6.0813e-12	2.8378e-11
4533796	MSMEG_2697	MSMEG_2697	hypothetical protein	1.48092	2.79126	1.01948e-78	4.31412e-77	4532372	MSMEG_0113	MSMEG_0113	taurine transporter permease TauC	-1.64169	0.32048	7.84952e-19	5.92235e-18
4537570	MSMEG_2698	MSMEG_2698	hypothetical protein	1.10696	2.15391	2.69948e-41	4.93071e-40	4533591	MSMEG_0114	MSMEG_0114	extracellular solute-binding protein	-2.14238	0.226506	1.16467e-96	6.45114e-95
4531939	MSMEG_3421	MSMEG_3421	inner membrane metabolite transporter YdfJ	1.84606	3.59518	2.82118e-45	5.6201e-44	4533525	MSMEG_0116	MSMEG_0116	taurine import ATP-binding protein TauB	-2.17718	0.221107	2.53435e-54	6.59029e-53
4537178	MSMEG_3422	MSMEG_3422	D-isomer specific 2-hydroxyacid dehydrogenase	2.63382	6.20667	0	0	4533901	MSMEG_0118	MSMEG_0118	hypothetical protein	-1.18691	0.439244	4.1675e-05	9.36758e-05
4535945	MSMEG_3423	MSMEG_3423	IclR family protein regulator	2.48098	5.58277	3.60554e-188	7.22486e-186	4532554	MSMEG_0123	MSMEG_0123	hypothetical protein	-1.70385	0.306965	1.10547e-09	4.24312e-09
4530957	MSMEG_3913	MSMEG_3913	pseudo	1.19105	2.28318	1.55964e-39	2.72458e-38	4534172	MSMEG_0125	MSMEG_0125	integral membrane protein	-1.28407	0.410636	4.8085e-07	1.38815e-06
4536602	MSMEG_3915	MSMEG_3915	NAD-dependent alcohol dehydrogenase	1.29862	2.45994	6.51468e-128	5.10167e-126	4535047	MSMEG_0130	MSMEG_0130	GntR family transcriptional regulator	-1.51897	0.348934	8.97645e-08	2.81698e-07
4532492	MSMEG_3916	MSMEG_3916	hypothetical protein	1.01629	2.02272	1.05009e-11	4.80796e-11	4533688	MSMEG_0149	MSMEG_0149	thiamine biosynthesis protein ThiC	-1.35928	0.389776	9.93684e-09	3.44703e-08
4531936	MSMEG_3932	MSMEG_3932	hypothetical protein	1.03815	2.05359	2.62785e-98	1.49196e-96	4530951	MSMEG_0163	MSMEG_0163	hypothetical protein	-1.56319	0.338403	0.000457318	0.000874217
4532802	MSMEG_3934	MSMEG_3934	phosphoenolpyruvate synthase	1.78204	3.43912	0	0	4532752	MSMEG_0164	MSMEG_0164	transmembrane transporter	-1.51134	0.350784	1.92914e-12	9.34794e-12
4535767	MSMEG_3935	MSMEG_3935	hypothetical protein	1.13364	2.19411	2.9564e-195	6.29437e-193	4533586	MSMEG_0171	MSMEG_0171	histone deacetylase superfamily protein	-1.0261	0.491037	4.38608e-05	9.80393e-05
4535860	MSMEG_3936	MSMEG_3936	universal stress protein family protein	1.13588	2.19753	6.40905e-165	8.39708e-163	4536782	MSMEG_0175	MSMEG_0175	FAD dependent oxidoreductase	-1.19291	0.43742	1.75259e-05	4.13879e-05
4534789	MSMEG_3937	MSMEG_3937	hypothetical protein	1.27852	2.4259	2.95989e-113	1.99661e-111	4534705	MSMEG_0176	MSMEG_0176	glutamine ABC transporter periplasmic protein	-1.25994	0.417561	0.000193994	0.000391957
4535567	MSMEG_3939	MSMEG_3939	universal stress protein family protein	1.5325	2.89286	8.08724e-249	2.75492e-246	4536623	MSMEG_0177	MSMEG_0177	polar amino acid ABC transporter inner membrane protein	-1.42949	0.371263	0.000194813	0.000393495
4531062	MSMEG_3942	MSMEG_3942	hypothetical protein	1.01802	2.02513	2.05266e-188	4.23782e-186	4531589	MSMEG_0180	MSMEG_0180	HTH-type transcriptional regulator	-1.34314	0.394161	3.00391e-07	8.84426e-07
4536089	MSMEG_3943	MSMEG_3943	hypothetical protein	1.26584	2.40467	1.29409e-129	1.08847e-127	4532317	MSMEG_0181	MSMEG_0181	alpha-ketoglutarate-dependent taurine dioxygenase	-1.1083	0.463839	2.34325e-05	5.46533e-05
4535487	MSMEG_3944	MSMEG_3944	two component transcriptional regulatory protein devr	1.398	2.63537	3.9079e-120	2.86285e-118	4532398	MSMEG_0182	MSMEG_0182	epoxide hydrolase 1	-1.02339	0.491959	5.16959e-07	1.48484e-06
4534449	MSMEG_3947	MSMEG_3947	6-phosphofructokinase	1.42659	2.68811	1.95869e-206	4.60157e-204	4535626	MSMEG_0183	MSMEG_0183	hypothetical protein	-1.72289	0.302941	2.62566e-17	1.82165e-16
4532536	MSMEG_3949	MSMEG_3949	hypothetical protein	1.2748	2.41966	1.87327e-99	1.07249e-97	4537140	MSMEG_0185	MSMEG_0185	MmpL6 protein	-1.44816	0.366487	3.09456e-30	3.96302e-29
4534969	MSMEG_3955	MSMEG_3955	hypothetical protein	1.12495	2.18094	2.48097e-184	4.33407e-182	4536136	MSMEG_0186	MSMEG_0186	MmpS2 protein	-1.42124	0.373392	1.67088e-09	6.33132e-09
4535394	MSMEG_3956	MSMEG_3956	alkylhydroperoxidase	1.12104	2.17504	0.00503252	0.00813441	4536037	MSMEG_0189	anmK	anhydro-N-acetylmuramic acid kinase	-1.40258	0.378253	6.17977e-10	2.43228e-09
4533342	MSMEG_4675	MSMEG_4675	tRNA	1.09483	2.13589	3.15834e-08	1.04101e-07	4531662	MSMEG_0190	MSMEG_0190	integral membrane transporter	-1.13198	0.456288	9.03573e-06	2.21919e-05
4531092	MSMEG_4747	MSMEG_4747	hypothetical protein	1.01665	2.02322	1.26853e-11	5.76935e-11	4533641	MSMEG_0191	MSMEG_0191	BadF/BadG/BcrA/BcrD ATPase	-1.43965	0.368656	4.8743e-12	2.29183e-11
4536674	MSMEG_4756	acpS	4'-phosphopantetheinyl transferase	1.11743	2.1696	2.27533e-187	4.42909e-185	4531433	MSMEG_0200	MSMEG_0200	hypothetical protein	-1.46393	0.362505	5.71858e-08	1.82657e-07
4531787	MSMEG_4930	rrlB	23S ribosomal RNA	2.20449	4.60911	0.000761017	0.0014032	4531378	MSMEG_0204	MSMEG_0204	hypothetical protein	-1.65186	0.31823	4.22156e-11	1.84015e-10
4534994	MSMEG_5145	MSMEG_5145	extracellular solute-binding protein	1.61792	3.06933	2.90227e-121	2.17287e-119	4534948	MSMEG_0206	MSMEG_0206	acyltransferase	-1.44071	0.368385	4.60681e-68	1.60134e-66
4531154	MSMEG_5146	MSMEG_5146	binding protein dependent transporter	1.88291	3.68818	3.09438e-79	1.3428e-77	4535778	MSMEG_0208	MSMEG_0208	ribonuclease	-1.34356	0.394046	3.14068e-05	7.19485e-05
4531800	MSMEG_5147	MSMEG_5147	sugar ABC transporter transmembrane protein	1.74612	3.35454	3.14958e-49	6.98961e-48	4532924	MSMEG_0228	MSMEG_0228	adenylate and guanylate cyclase catalytic domain-containing protein	-1.41652	0.374614	4.72937e-23	4.43208e-22
4535585	MSMEG_5241	MSMEG_5241	GAF family protein	1.32136	2.49901	3.09435e-177	4.4855e-175	4535124	MSMEG_0242	MSMEG_0242	hypothetical protein	-1.20145	0.434838	5.24538e-60	1.5674e-58
4534997	MSMEG_5242	MSMEG_5242	acyltransferase	1.09388	2.13448	1.11228e-203	2.526e-201	4531472	MSMEG_0258	MSMEG_0258	oxidoreductase, short chain dehydrogenase/reductase	-1.21297	0.43138	5.27259e-05	0.000116517
4537736	MSMEG_5302	MSMEG_5302	aerobic C4-dicarboxylate transporter	1.09564	2.13708	7.91197e-164	1.01706e-161	4532516	MSMEG_0259	MSMEG_0259	enoyl-CoA hydratase/isomerase	-1.51	0.35111	2.50966e-14	1.42486e-13
4536712	MSMEG_5412	MSMEG_5412	immunogenic protein MPT63	1.01307	2.01821	3.39695e-129	2.82237e-127	4532263	MSMEG_0271	MSMEG_0271	hypothetical protein	-1.37517	0.385506	6.60709e-06	1.65068e-05
4536504	MSMEG_5526	MSMEG_5526	peptidoglycan-binding LysM	1.00854	2.01187	3.15376e-83	1.47168e-81	4532935	MSMEG_0272	MSMEG_0272	propanediol utilization protein PduA	-1.28815	0.409476	7.65418e-05	0.00016466
4531382	MSMEG_5589	MSMEG_5589	manganese transporter MntH	1.19611	2.29122	2.92654e-167	3.90952e-165	4535004	MSMEG_0273	MSMEG_0273	ethanolamine utilization protein EutN	-1.32649	0.398738	0.00153436	0.00270258
4533340	MSMEG_5757	MSMEG_5757	tRNA	1.28277	2.43306	2.366e-11	1.05633e-10	4531449	MSMEG_0274	MSMEG_0274	hypothetical protein	-1.23964	0.42348	2.4794e-05	5.76328e-05
4531053	MSMEG_6022	MSMEG_6022	xylose repressor, ROK-family protein transcriptional regulator	10.0309	1046.19	0	0	4537562	MSMEG_0275	MSMEG_0275	microcompartments protein family protein	-1.72384	0.302742	2.22796e-08	7.47738e-08
4536493	MSMEG_6242	MSMEG_6242	alcohol dehydrogenase	1.04658	2.06563	1.08277e-177	1.63932e-175	4533133	MSMEG_0276	MSMEG_0276	aldehyde-alcohol dehydrogenase	-1.54009	0.343863	3.95549e-16	2.55681e-15
4530933	MSMEG_6350	MSMEG_6350	tRNA	1.26026	2.39539	1.30089e-05	3.13289e-05	4537174	MSMEG_0277	MSMEG_0277	aminotransferase	-1.25337	0.419466	0.0011316	0.00203474
4532831	MSMEG_6427	MSMEG_6427	[Mn] superoxide dismutase	1.03596	2.05047	1.38567e-223	3.37162e-221	4532110	MSMEG_0279	MSMEG_0279	amino acid permease	-1.44768	0.366611	0.000406292	0.0007838
4537412	MSMEG_6458	gltD	glutamate synthase subunit beta	1.12376	2.17914	1.38131e-117	9.80298e-116	4532422	MSMEG_0281	MSMEG_0281	choline dehydrogenase	-1.19689	0.436215	2.15842e-07	6.46673e-07
4533585	MSMEG_6761	MSMEG_6761	glycerol-3-phosphate dehydrogenase	1.1294	2.18768	3.44043e-228	1.01912e-225	4534540	MSMEG_0283	MSMEG_0283	short chain dehydrogenase	-1.16184	0.446943	1.39937e-07	4.28299e-07
4532403	MSMEG_6904	MSMEG_6904	myo-inositol-1-phosphate synthase	1.03144	2.04406	4.58664e-143	4.73466e-141	4531724	MSMEG_0287	MSMEG_0287	hypothetical protein	-1.01866	0.493574	5.10022e-05	0.000113075
4536289	MSMEG_6919	MSMEG_6919	hypothetical protein	1.01807	2.02521	1.28761e-171	1.75449e-169	4536278	MSMEG_0288	MSMEG_0288	FAD dependent oxidoreductase	-1.63654	0.321628	3.30876e-09	1.21984e-08
								4536583	MSMEG_0297	MSMEG_0297	amidohydrolase	-1.92647	0.263072	1.7186e-17	1.19968e-16
								4534801	MSMEG_0298	MSMEG_0298	hypothetical protein	-1.43395	0.370117	0.00377984	0.00621579
								4531878	MSMEG_0299	MSMEG_0299	Rieske (2Fe-2S) domain-containing protein	-1.23864	0.423773	0.00317469	0.00529737
								4531229	MSMEG_0303	MSMEG_0303	alcohol dehydrogenase	-1.58831	0.332561	2.01615e-51	4.83663e-50
								4532102	MSMEG_0306	MSMEG_0306	arylamine N-acetyltransferase	-1.36366	0.388596	1.7144e-12	8.37289e-12
								4535152	MSMEG_0307	MSMEG_0307	AraC family transcriptional regulator	-1.10021	0.466449	9.15386e-07	2.54156e-06
								4531964	MSMEG_0318	MSMEG_0318	AMP-dependent synthetase/ligase	-1.34063	0.394849	6.916e-14	3.79989e-13
								4531463	MSMEG_0327	MSMEG_0327	aldehyde dehydrogenase	-1.08232	0.472269	1.82813e-07	5.52821e-07
								4535426	MSMEG_0328	MSMEG_0328	hypothetical protein	-1.17581	0.442635	0.000370832	0.000717954
								4535219	MSMEG_0329	MSMEG_0329	FMN oxidoreductase	-1.09445	0.468316	0.00876422	0.0135922
								4532130	MSMEG_0332	MSMEG_0332	2-nitropropane dioxygenase	-1.33234	0.397122	3.5348e-10	1.42164e-09
								4534414	MSMEG_0341	MSMEG_0341	hypothetical protein	-1.02009	0.493086	4.84456e-06	1.23203e-05
								4537196	MSMEG_0344	MSMEG_0344	hypothetical protein	-1.35031	0.392207	0.00191499	0.00332234
								4534721	MSMEG_0374	MSMEG_0374	glycolate oxidase subunit	-1.23647	0.42441	2.09797e-17	1.46e-16
								4536814	MSMEG_0376	MSMEG_0376	AraC family transcriptional regulator	-1.24122	0.423015	3.47158e-07	1.01467e-06
								4532402	MSMEG_0377	MSMEG_0377	nitrile hydratase	-1.33941	0.395183	8.48946e-06	2.09333e-05
								4533854	MSMEG_0379	MSMEG_0379	nitrile hydratase activator P14k	-1.47387	0.360015	0.000439509	0.000842774
								4532093	MSMEG_0395	MSMEG_0395	hypothetical protein	-1.11134	0.462865	0.000107972	0.000226691
								4532356	MSMEG_0407	MSMEG_0407	hypothetical protein	-1.06379	0.478373	2.44524e-08	8.14641e-08
								4536483	MSMEG_0408	MSMEG_0408	type I modular polyketide synthase	-2.97323	0.127341	0	0
								4531818	MSMEG_0409	MSMEG_0409	condensation domain-containing protein	-2.96573	0.128004	0	0
								4532429	MSMEG_0410	MSMEG_0410	MmpL protein	-1.37231	0.386272	1.11707e-101	6.67595e-100
								4535411	MSMEG_0411	MSMEG_0411	acyl-CoA synthetase	-1.17306	0.44348	6.15664e-58	1.72614e-56
								4533264	MSMEG_0417	MSMEG_0417	fumarate reductase iron-sulfur subunit	-1.0582	0.480231	0.00520081	0.00839249
								4537065	MSMEG_0418	sdhA	succinate dehydrogenase flavoprotein subunit	-1.47364	0.360074	8.6352e-16	5.45706e-15
								4537438	MSMEG_0424	MSMEG_0424	Hsp20/alpha crystallin family protein	-2.90558	0.133455	2.41753e-200	5.3131e-198
								4536928	MSMEG_0425	MSMEG_0425	membrane protein DcsA	-1.26667	0.415617	1.9944e-14	1.14087e-13
								4533223	MSMEG_0426	MSMEG_0426	GntR family transcriptional regulator	-1.49772	0.354112	6.49976e-22	5.75102e-21
								4535788	MSMEG_0427	nirB	nitrite reductase [NAD(P)H], large subunit	-1.2136	0.431191	3.71282e-11	1.63091e-10
								4534703	MSMEG_0428	MSMEG_0428	nitrite reductase [NAD(P)H] small subunit	-1.27928	0.412002	0.000464859	0.000887138
								4536969	MSMEG_0433	MSMEG_0433	nitrite extrusion protein	-1.33697	0.395852	2.30731e-10	9.39612e-10
								4533617	MSMEG_0442	MSMEG_0442	tetracycline repressor domain-containing protein	-1.03744	0.487191	0.00180445	0.00314418
								4531412	MSMEG_0444	MSMEG_0444	agmatine deiminase	-1.06189	0.479005	1.58647e-06	4.29084e-06
								4532375	MSMEG_0447	MSMEG_0447	hypothetical protein	-1.02023	0.493036	0.000178752	0.000362776
								4535823	MSMEG_0450	MSMEG_0450	hypothetical protein	-1.30045	0.406	0.00673591	0.0106477
								4534028	MSMEG_0453	aroK	shikimate kinase	-1.3486	0.392672	0.000689482	0.0012817
								4534883	MSMEG_0458	MSMEG_0458	two-component system sensor kinase	-1.05323	0.481888	7.62895e-11	3.2404e-10
								4531351	MSMEG_0459	MSMEG_0459	two-component system response regulator	-1.09398	0.468466	0.00018231	0.000369665
								4532776	MSMEG_0461	MSMEG_0461	CinZ protein	-1.04532	0.484538	0.00065097	0.00121642
								4530964	MSMEG_0462	MSMEG_0462	MmpS4 protein	-1.67877	0.312348	8.90977e-09	3.10975e-08
								4532720	MSMEG_0467	MSMEG_0467	membrane transporter	-1.37472	0.385628	1.11839e-07	3.46345e-07
								4536153	MSMEG_0468	MSMEG_0468	integral membrane protein	-1.63455	0.322071	5.19426e-10	2.05508e-09
								4534411	MSMEG_0470	MSMEG_0470	para-nitrobenzyl esterase	-1.32099	0.40026	1.14639e-10	4.78868e-10
								4537378	MSMEG_0474	MSMEG_0474	glucosamine--fructose-6-phosphate aminotransferase (isomerizing)	-1.489	0.35626	1.07e-09	4.11161e-09
								4535754	MSMEG_0475	MSMEG_0475	nucleotide-sugar dehydrogenase	-1.43457	0.369956	1.76541e-09	6.64515e-09
								4532390	MSMEG_0477	MSMEG_0477	hypothetical protein	-1.31346	0.402354	5.79411e-05	0.000127175
								4536146	MSMEG_0479	MSMEG_0479	hypothetical protein	-1.22559	0.427623	0.00689027	0.0108716
								4535853	MSMEG_0481	MSMEG_0481	FAD dependent oxidoreductase	-1.56591	0.337765	7.37865e-09	2.60335e-08
								4535083	MSMEG_0487	MSMEG_0487	ABC transporter permease	-1.21016	0.432222	0.00292533	0.00490773
								4535079	MSMEG_0489	MSMEG_0489	racemase	-1.38133	0.383863	3.1804e-08	1.04778e-07
								4532724	MSMEG_0493	MSMEG_0493	hypothetical protein	-1.05928	0.47987	9.49488e-05	0.000200959
								4532358	MSMEG_0495	MSMEG_0495	pseudo	-1.28937	0.409129	1.51403e-14	8.76388e-14
								4536023	MSMEG_0496	MSMEG_0496	coenzyme B12-dependent glycerol dehydrogenase small subunit	-1.568	0.337277	5.61539e-06	1.418e-05
								4532750	MSMEG_0497	MSMEG_0497	glycerol dehydratase large subunit	-1.2028	0.434431	1.23699e-16	8.27859e-16
								4536656	MSMEG_0499	MSMEG_0499	amino acid permease	-1.34257	0.394317	8.57981e-09	3.00073e-08
								4537678	MSMEG_0501	MSMEG_0501	glucosamine-6-phosphate deaminase 1	-1.03378	0.48843	9.57942e-06	2.34596e-05
								4532987	MSMEG_0503	MSMEG_0503	DeoR family transcriptional regulator	-1.01671	0.494243	1.94122e-05	4.56367e-05
								4537214	MSMEG_0504	MSMEG_0504	carbohydrate kinase	-1.34971	0.392371	4.9832e-16	3.20288e-15
								4536801	MSMEG_0508	MSMEG_0508	glycerol-phosphate porter	-1.02631	0.490963	5.0482e-06	1.28047e-05
								4531021	MSMEG_0510	MSMEG_0510	D-tagatose-bisphosphate aldolase non-catalytic subunit	-1.5105	0.35099	2.79894e-08	9.29296e-08
								4537267	MSMEG_0511	MSMEG_0511	sugar isomerase	-1.37656	0.385135	1.33814e-07	4.11034e-07
								4532036	MSMEG_0513	MSMEG_0513	integral membrane protein	-1.24415	0.422156	0.000507279	0.000964043
								4535310	MSMEG_0514	MSMEG_0514	alpha-galactosidase	-1.09943	0.4667	0.00014172	0.000292056
								4536169	MSMEG_0516	MSMEG_0516	sugar transporter	-1.33072	0.397571	0.000122024	0.000253847
								4534603	MSMEG_0518	MSMEG_0518	sn-glycerol-3-phosphate ABC transporter ATPase	-1.28292	0.410964	7.32379e-09	2.58534e-08
								4537730	MSMEG_0524	MSMEG_0524	short chain dehydrogenase	-1.07708	0.473987	5.01975e-06	1.27468e-05
								4530961	MSMEG_0525	MSMEG_0525	hypothetical protein	-2.55905	0.169687	6.42273e-05	0.00014025
								4532220	MSMEG_0526	MSMEG_0526	oxidoreductase, GMC family protein	-1.32529	0.39907	3.82493e-08	1.24745e-07
								4532701	MSMEG_0528	MSMEG_0528	hypothetical protein	-1.32333	0.399612	1.9501e-07	5.87357e-07
								4536778	MSMEG_0533	MSMEG_0533	gp236 protein	-1.25401	0.419281	4.30098e-06	1.10285e-05
								4531536	MSMEG_0537	MSMEG_0537	hypothetical protein	-1.19248	0.43755	1.36328e-66	4.59805e-65
								4535333	MSMEG_0538	MSMEG_0538	MarR family transcriptional regulator	-1.02973	0.489802	8.24241e-36	1.29391e-34
								4532081	MSMEG_0553	MSMEG_0553	sugar ABC transporter substrate-binding protein	-1.47011	0.360954	2.16787e-12	1.04527e-11
								4537540	MSMEG_0554	MSMEG_0554	ABC transporter permease	-1.85585	0.276269	7.99623e-07	2.24043e-06
								4531706	MSMEG_0555	MSMEG_0555	ABC transporter permease	-1.4737	0.360058	2.48524e-07	7.37455e-07
								4534826	MSMEG_0556	MSMEG_0556	ABC transporter	-1.35802	0.390117	9.08861e-12	4.17537e-11
								4532714	MSMEG_0567	MSMEG_0567	selenophosphate synthetase	-1.40438	0.37778	4.69364e-14	2.6083e-13
								4531098	MSMEG_0568	MSMEG_0568	radical SAM domain-containing protein	-1.48803	0.356498	1.76914e-15	1.09774e-14
								4532452	MSMEG_0569	MSMEG_0569	potassium transport flavoprotein	-1.77954	0.291276	6.09556e-14	3.35995e-13
								4532006	MSMEG_0570	MSMEG_0570	hypothetical protein	-1.12665	0.457979	0.0218235	0.0318722
								4536170	MSMEG_0571	MSMEG_0571	carbon-nitrogen hydrolase	-1.2162	0.430415	0.00023363	0.000466644
								4531695	MSMEG_0573	MSMEG_0573	ECF sigma factor RpoE1	-1.52676	0.347055	9.68517e-06	2.37015e-05
								4534521	MSMEG_0574	MSMEG_0574	ECF sigma factor RpoE1	-1.0013	0.49955	0.00145763	0.00257877
								4534435	MSMEG_0576	MSMEG_0576	MmpL4 protein	-1.00507	0.498247	2.29864e-59	6.7213e-58
								4531428	MSMEG_0577	MSMEG_0577	major facilitator superfamily protein	-1.15227	0.449916	9.36989e-17	6.32676e-16
								4536614	MSMEG_0581	gabT	4-aminobutyrate aminotransferase	-1.59877	0.330158	1.7831e-25	1.87474e-24
								4532999	MSMEG_0582	MSMEG_0582	succinate-semialdehyde dehydrogenase	-1.09314	0.468741	4.06793e-13	2.08853e-12
								4532386	MSMEG_0583	MSMEG_0583	hypothetical protein	-1.09106	0.469417	0.0029278	0.00491066
								4537401	MSMEG_0585	MSMEG_0585	L-carnitine dehydratase/bile acid-inducible protein F	-1.23208	0.425702	7.4317e-07	2.09138e-06
								4536115	MSMEG_0606	MSMEG_0606	TetR family transcriptional regulator	-1.28144	0.411386	7.34228e-06	1.82366e-05
								4534691	MSMEG_0610	MSMEG_0610	beta-lactamase	-1.59617	0.330755	1.1786e-08	4.05341e-08
								4537011	MSMEG_0611	MSMEG_0611	para-nitrobenzyl esterase	-1.38916	0.381788	3.9183e-09	1.43062e-08
								4531181	MSMEG_0616	MSMEG_0616	hypothetical protein	-1.28552	0.410224	2.21301e-18	1.64062e-17
								4537422	MSMEG_0617	MSMEG_0617	ftsk/SpoIIIE family protein	-1.45188	0.365544	5.50421e-125	4.26138e-123
								4531916	MSMEG_0618	MSMEG_0618	PE family protein	-2.00237	0.24959	9.7693e-20	7.73035e-19
								4534257	MSMEG_0619	MSMEG_0619	PPE family protein	-2.06596	0.238827	1.05494e-226	2.87492e-224
								4534464	MSMEG_0620	MSMEG_0620	PE family protein	-2.6136	0.163391	0	0
								4532995	MSMEG_0621	MSMEG_0621	low molecular weight protein antigen 7	-2.4786	0.179418	1.50089e-151	1.70427e-149
								4531925	MSMEG_0622	MSMEG_0622	DNA-binding protein	-2.7374	0.149954	0	0
								4536194	MSMEG_0623	snm	secretion protein Snm4	-2.58044	0.16719	0	0
								4535326	MSMEG_0624	MSMEG_0624	subtilase	-2.53817	0.172162	3.47503e-272	1.3153e-269
								4536438	MSMEG_0626	MSMEG_0626	hypothetical protein	-2.43432	0.185011	4.69805e-275	1.88281e-272
								4536599	MSMEG_0630	MSMEG_0630	hypothetical protein	-1.07621	0.474272	0.000110072	0.000230603
								4532128	MSMEG_0646	MSMEG_0646	transporter	-1.51184	0.350663	8.91588e-13	4.46646e-12
								4530938	MSMEG_0647	phnC	phosphonate ABC transporter ATP-binding protein	-1.62412	0.324407	1.1598e-06	3.18361e-06
								4532894	MSMEG_0648	MSMEG_0648	hypothetical protein	-1.63967	0.32093	9.00682e-06	2.21289e-05
								4536326	MSMEG_0649	MSMEG_0649	phosphonate-binding periplasmic protein	-1.28961	0.409063	1.38878e-07	4.2563e-07
								4536777	MSMEG_0650	MSMEG_0650	GntR family transcriptional regulator	-1.39003	0.381558	8.64536e-08	2.71683e-07
								4536500	MSMEG_0653	MSMEG_0653	pseudo	-1.33732	0.395756	3.24114e-09	1.19685e-08
								4537517	MSMEG_0654	MSMEG_0654	hypothetical protein	-1.3288	0.3981	0.000236536	0.000472033
								4536125	MSMEG_0655	MSMEG_0655	glucose 1-dehydrogenase	-1.22981	0.426373	1.21366e-08	4.16766e-08
								4534646	MSMEG_0658	MSMEG_0658	polyamine ABC-transporter inner membrane subunit	-1.24699	0.421327	6.98885e-06	1.74032e-05
								4534119	MSMEG_0659	MSMEG_0659	polyamine ABC transporter permease	-1.4259	0.372187	1.2889e-09	4.92225e-09
								4536219	MSMEG_0666	MSMEG_0666	acetyl-CoA synthetase	-1.1765	0.442423	3.46637e-12	1.64919e-11
								4532610	MSMEG_0667	MSMEG_0667	butyryl-CoA dehydrogenase	-1.1187	0.460509	8.99629e-07	2.50309e-06
								4531603	MSMEG_0680	MSMEG_0680	UDP-glucose 6-dehydrogenase	-1.14534	0.452083	8.74033e-18	6.24846e-17
								4534864	MSMEG_0699	MSMEG_0699	hypothetical protein	-1.58894	0.332417	6.23247e-112	4.08287e-110
								4537402	MSMEG_0701	MSMEG_0701	hypothetical protein	-1.08216	0.472321	7.13626e-05	0.000154249
								4533012	MSMEG_0705	MSMEG_0705	permease of the major facilitator superfamily protein	-1.11139	0.462848	0.000116148	0.000242438
								4531131	MSMEG_0706	MSMEG_0706	4-carboxy-4-hydroxy-2-oxoadipate aldolase	-1.42666	0.371991	1.30192e-06	3.55937e-06
								4536341	MSMEG_0707	MSMEG_0707	hypothetical protein	-1.64852	0.318967	4.72331e-09	1.70446e-08
								4536462	MSMEG_0708	MSMEG_0708	LysR family transcriptional regulator	-1.08353	0.471874	1.95582e-09	7.33757e-09
								4532040	MSMEG_0709	dnaK	molecular chaperone DnaK	-1.74885	0.297538	1.16631e-186	2.20723e-184
								4535347	MSMEG_0710	grpE	co-chaperone GrpE	-1.72163	0.303205	5.64805e-148	6.10796e-146
								4534931	MSMEG_0711	dnaJ	molecular chaperone DnaJ	-1.57072	0.33664	7.72171e-185	1.38442e-182
								4535613	MSMEG_0713	MSMEG_0713	MerR family transcriptional regulator	-1.58645	0.33299	3.24114e-150	3.61998e-148
								4537718	MSMEG_0715	MSMEG_0715	3-oxoacyl-ACP reductase	-1.66394	0.315575	1.07346e-06	2.96333e-06
								4535076	MSMEG_0716	MSMEG_0716	major facilitator superfamily protein	-1.07692	0.474041	0.00336859	0.0055908
								4534254	MSMEG_0718	MSMEG_0718	acetyl-CoA synthetase	-1.34026	0.394948	2.30144e-10	9.37782e-10
								4536207	MSMEG_0720	MSMEG_0720	integral membrane protein	-1.51883	0.348968	2.70172e-12	1.29352e-11
								4531654	MSMEG_0732	MSMEG_0732	chaperone ClpB	-2.36174	0.194557	0	0
								4533085	MSMEG_0735	MSMEG_0735	transcriptional regulator	-1.09993	0.466539	0.000165234	0.000337047
								4535171	MSMEG_0744	MSMEG_0744	carbon monoxide dehydrogenase	-1.12863	0.457349	5.1824e-07	1.48789e-06
								4536060	MSMEG_0745	MSMEG_0745	2Fe-2S-binding domain-containing protein	-1.12087	0.459816	0.00917087	0.0141777
								4532076	MSMEG_0746	MSMEG_0746	carbon-monoxide dehydrogenase, large subunit	-1.23447	0.424998	1.30859e-16	8.72348e-16
								4533227	MSMEG_0747	MSMEG_0747	carbon monoxide dehydrogenase F protein	-1.28322	0.410876	3.41565e-06	8.85832e-06
								4535608	MSMEG_0748	MSMEG_0748	ATPase	-1.74573	0.298184	8.11057e-12	3.73865e-11
								4536737	MSMEG_0749	MSMEG_0749	carbon monoxide dehydrogenase subunit G (CoxG) family protein	-1.39045	0.381445	1.00302e-08	3.47766e-08
								4537055	MSMEG_0751	MSMEG_0751	hypothetical protein	-1.26961	0.414773	4.21839e-11	1.83994e-10
								4534955	MSMEG_0772	MSMEG_0772	phytase	-1.6545	0.317647	3.24745e-17	2.2439e-16
								4530971	MSMEG_0773	MSMEG_0773	acetyltransferase	-1.66839	0.314604	1.67351e-24	1.66935e-23
								4537639	MSMEG_0774	MSMEG_0774	pseudo	-2.34766	0.196464	1.77796e-102	1.07197e-100
								4535574	MSMEG_0778	MSMEG_0778	transcriptional regulator	-1.00552	0.49809	9.78902e-06	2.39213e-05
								4534557	MSMEG_0785	MSMEG_0785	hypothetical protein	-1.55681	0.339901	1.60571e-10	6.59815e-10
								4537114	MSMEG_0804	MSMEG_0804	hypothetical protein	-1.52859	0.346616	2.89077e-08	9.5792e-08
								4536038	MSMEG_0808	MSMEG_0808	chalcone synthase Pks10	-1.14348	0.452667	2.98155e-08	9.86082e-08
								4531405	MSMEG_0809	MSMEG_0809	isoprenylcysteine carboxyl methyltransferase	-1.04745	0.483822	0.000412865	0.00079428
								4531802	MSMEG_0811	MSMEG_0811	oxidoreductase	-1.25978	0.417607	1.68467e-08	5.69894e-08
								4534836	MSMEG_0820	MSMEG_0820	hypothetical protein	-1.31952	0.40067	0.00367644	0.00605893
								4535130	MSMEG_0827	MSMEG_0827	major facilitator superfamily protein	-1.05571	0.481062	7.76144e-08	2.45245e-07
								4533921	MSMEG_0831	MSMEG_0831	short chain dehydrogenase	-1.22092	0.429008	2.38136e-07	7.09101e-07
								4531015	MSMEG_0851	MSMEG_0851	citrate transporter	-1.06119	0.479236	0.00221092	0.00378562
								4532725	MSMEG_0868	MSMEG_0868	hypothetical protein	-1.15648	0.448607	1.12087e-12	5.56189e-12
								4535970	MSMEG_0869	MSMEG_0869	hypothetical protein	-1.52486	0.347514	7.26788e-08	2.30522e-07
								4531719	MSMEG_0870	MSMEG_0870	oxidoreductase	-1.13201	0.45628	8.43942e-14	4.59615e-13
								4535714	MSMEG_0874	MSMEG_0874	GntR family transcriptional regulator	-1.10253	0.465698	1.67262e-08	5.66662e-08
								4535925	MSMEG_0879	MSMEG_0879	hypothetical protein	-1.39254	0.380893	0.00033374	0.000650392
								4536949	MSMEG_0893	MSMEG_0893	hypothetical protein	-1.60929	0.327759	9.38668e-05	0.000198792
								4537731	MSMEG_0907	MSMEG_0907	hypothetical protein	-1.66404	0.315555	3.93717e-06	1.01375e-05
								4535849	MSMEG_0908	MSMEG_0908	hypothetical protein	-1.16971	0.44451	0.0014836	0.00262199
								4532652	MSMEG_0910	MSMEG_0910	hypothetical protein	-1.05958	0.479771	0.0409054	0.0570849
								4536776	MSMEG_0931	MSMEG_0931	hypothetical protein	-1.85366	0.27669	3.63675e-12	1.72784e-11
								4534576	MSMEG_0950	MSMEG_0950	hypothetical protein	-1.39942	0.379081	0.000947223	0.00172137
								4533527	MSMEG_0955	MSMEG_0955	hypothetical protein	-1.53699	0.344603	8.89894e-05	0.000189168
								4537627	MSMEG_0980	MSMEG_0980	signal transduction histidine kinase	-1.51936	0.348842	9.40052e-14	5.07896e-13
								4532844	MSMEG_0984	MSMEG_0984	trap transporter 4tm/12tm fusion protein	-1.07523	0.474594	4.70531e-15	2.83442e-14
								4533245	MSMEG_0995	MSMEG_0995	glycosyl transferase family protein	-1.20621	0.433406	2.41234e-06	6.37768e-06
								4532812	MSMEG_0997	MSMEG_0997	hypothetical protein	-1.07927	0.473268	1.78965e-06	4.80601e-06
								4533986	MSMEG_1071	MSMEG_1071	3-oxoacyl-ACP reductase	-1.1929	0.437421	1.87732e-07	5.66688e-07
								4537324	MSMEG_1079	MSMEG_1079	hypothetical protein	-1.38649	0.382496	6.66e-05	0.000144782
								4531046	MSMEG_1080	MSMEG_1080	large subunit of N,N-dimethylformamidase	-1.11002	0.463288	5.79576e-11	2.49126e-10
								4532454	MSMEG_1081	MSMEG_1081	hypothetical protein	-1.6822	0.311608	7.84445e-09	2.75913e-08
								4537523	MSMEG_1082	MSMEG_1082	response regulator	-1.00553	0.498087	0.00033168	0.000646747
								4533097	MSMEG_1083	MSMEG_1083	hypothetical protein	-1.51181	0.350672	0.000927039	0.00168784
								4533767	MSMEG_1084	MSMEG_1084	peptide/opine/nickel uptake family protein ABC transporter periplasmic substrate-binding protein	-1.44354	0.367664	0.000240853	0.000479945
								4532445	MSMEG_1085	MSMEG_1085	dipeptide transporter permease DppB	-1.38814	0.382056	0.00123221	0.00220748
								4537578	MSMEG_1086	MSMEG_1086	ABC transporter permease	-1.80475	0.28623	1.19217e-10	4.97079e-10
								4534364	MSMEG_1087	MSMEG_1087	pseudo	-1.81822	0.28357	1.79279e-10	7.35358e-10
								4531196	MSMEG_1088	gatA	glutamyl-tRNA(Gln)/aspartyl-tRNA(Asn) amidotransferase subunit alpha	-1.3712	0.386569	6.18076e-07	1.76043e-06
								4536084	MSMEG_1092	MSMEG_1092	urease accessory protein UreF	-1.25441	0.419166	1.33423e-05	3.20978e-05
								4536404	MSMEG_1093	MSMEG_1093	bifunctional urease subunit gamma/beta	-1.57552	0.335522	1.41884e-07	4.34053e-07
								4532659	MSMEG_1095	ureG	urease accessory protein UreG	-1.10598	0.464586	0.00106933	0.00192989
								4534383	MSMEG_1096	MSMEG_1096	urease accessory protein UreD	-1.5336	0.345413	4.1848e-10	1.67024e-09
								4535944	MSMEG_1101	MSMEG_1101	hypothetical protein	-1.10097	0.466203	2.98919e-08	9.88131e-08
								4532548	MSMEG_1104	MSMEG_1104	hypothetical protein	-1.61051	0.327481	0.000582755	0.00109616
								4534723	MSMEG_1105	MSMEG_1105	pseudo	-1.48468	0.357329	3.13576e-08	1.03407e-07
								4534281	MSMEG_1113	MSMEG_1113	glycosyl transferase family protein	-1.09063	0.469556	2.1328e-07	6.39276e-07
								4533572	MSMEG_1114	MSMEG_1114	short chain dehydrogenase	-1.33181	0.39727	5.05267e-67	1.72984e-65
								4534057	MSMEG_1122	MSMEG_1122	hypothetical protein	-1.66188	0.316026	0.00144505	0.00255917
								4533189	MSMEG_1125	MSMEG_1125	ArsR family transcriptional regulator	-1.04296	0.485329	6.44427e-05	0.000140676
								4531174	MSMEG_1129	MSMEG_1129	D-amino-acid dehydrogenase	-1.33365	0.396763	4.21894e-09	1.53218e-08
								4536919	MSMEG_1135	MSMEG_1135	hypothetical protein	-1.15224	0.449928	0.00446016	0.00725747
								4531156	MSMEG_1138	MSMEG_1138	alcohol dehydrogenase	-1.61721	0.325965	9.33604e-09	3.24688e-08
								4534770	MSMEG_1160	MSMEG_1160	nitrate/sulfonate/bicarbonate ABC transporter ATPase	-1.77793	0.291601	1.80244e-07	5.45778e-07
								4530841	MSMEG_1161	MSMEG_1161	taurine transporter permease TauC	-1.12265	0.459249	0.00162239	0.00284807
								4532149	MSMEG_1162	MSMEG_1162	nitrilotriacetate monooxygenase component A	-1.50427	0.35251	1.2641e-11	5.75304e-11
								4533522	MSMEG_1164	MSMEG_1164	pseudo	-1.39341	0.380663	2.19401e-07	6.55892e-07
								4532797	MSMEG_1167	MSMEG_1167	cytochrome P450	-1.14872	0.451027	6.01936e-14	3.32064e-13
								4535661	MSMEG_1171	MSMEG_1171	low molecular weight phosphotyrosine protein phosphatase	-1.63425	0.322137	2.69674e-07	7.96902e-07
								4534573	MSMEG_1172	arsB	arsenic resistance protein	-1.51639	0.349559	1.77146e-12	8.633e-12
								4531935	MSMEG_1173	MSMEG_1173	ArsR family transcriptional regulator	-1.67746	0.312633	5.96775e-10	2.35155e-09
								4536329	MSMEG_1174	MSMEG_1174	cadmium inducible protein cadi	-1.45345	0.365148	2.30845e-08	7.72468e-08
								4536418	MSMEG_1186	MSMEG_1186	permease	-1.13827	0.454303	0.000767125	0.00141331
								4533932	MSMEG_1187	MSMEG_1187	N-acyl-D-aspartate deacylase	-1.18038	0.441236	0.000286591	0.000564973
								4532370	MSMEG_1190	MSMEG_1190	serine/threonine protein kinase	-1.23794	0.423976	1.12304e-12	5.56859e-12
								4534954	MSMEG_1191	MSMEG_1191	hypothetical protein	-1.28436	0.410554	0.000146481	0.000300958
								4534265	MSMEG_1192	MSMEG_1192	M23 peptidase domain-containing protein	-1.43214	0.37058	8.48959e-09	2.97223e-08
								4534617	MSMEG_1202	MSMEG_1202	hypothetical protein	-1.87099	0.273386	0.000776032	0.00142895
								4534526	MSMEG_1229	gyrB	DNA gyrase subunit B	-1.00092	0.499681	1.08427e-05	2.6345e-05
								4537019	MSMEG_1230	MSMEG_1230	hypothetical protein	-1.4221	0.373168	0.000851543	0.00156082
								4533593	MSMEG_1231	MSMEG_1231	inner membrane protein YidH	-1.24369	0.422292	0.0254514	0.0368076
								4532068	MSMEG_1232	MSMEG_1232	ABC transporter substrate-binding protein	-1.65964	0.316518	7.03517e-12	3.27171e-11
								4537512	MSMEG_1233	MSMEG_1233	pseudo	-1.3988	0.379244	8.01571e-05	0.000171787
								4535630	MSMEG_1234	MSMEG_1234	taurine import ATP-binding protein TauB	-1.14265	0.452926	0.00237735	0.00404922
								4531370	MSMEG_1235	MSMEG_1235	sulfate permease	-1.7439	0.298561	1.50453e-13	8.01435e-13
								4535950	MSMEG_1236	MSMEG_1236	Mpr protein	-1.27603	0.41293	9.00719e-60	2.67974e-58
								4535774	MSMEG_1237	MSMEG_1237	hypothetical protein	-1.69718	0.308389	6.93614e-26	7.36073e-25
								4533321	MSMEG_1263	MSMEG_1263	hypothetical protein	-1.548	0.341985	3.71402e-16	2.403e-15
								4535410	MSMEG_1264	MSMEG_1264	prophage Lp1 protein 5	-1.01578	0.494563	6.85968e-25	6.98481e-24
								4531634	MSMEG_1274	MSMEG_1274	gluconolactonase	-1.00318	0.498898	0.00127976	0.00228665
								4532228	MSMEG_1288	MSMEG_1288	hypothetical protein	-1.0161	0.49445	1.92679e-08	6.49864e-08
								4535148	MSMEG_1289	MSMEG_1289	hypothetical protein	-1.16652	0.445494	1.95903e-05	4.59938e-05
								4535696	MSMEG_1290	ilvD	dihydroxy-acid dehydratase	-1.46636	0.361894	1.9826e-16	1.31013e-15
								4535654	MSMEG_1301	MSMEG_1301	hypothetical protein	-1.49485	0.354818	1.15885e-13	6.21186e-13
								4532849	MSMEG_1302	MSMEG_1302	alkylphosphonate uptake protein	-2.14728	0.225738	4.00551e-11	1.75383e-10
								4535243	MSMEG_1303	MSMEG_1303	transcriptional regulator	-1.2193	0.42949	2.18814e-36	3.53265e-35
								4533896	MSMEG_1304	MSMEG_1304	rhizopine catabolism protein	-1.0833	0.471948	0.000908889	0.00165657
								4532791	MSMEG_1306	MSMEG_1306	aldehyde dehydrogenase	-1.09807	0.467142	0.00187841	0.00326304
								4531742	MSMEG_1307	MSMEG_1307	EthD protein	-1.97083	0.255106	2.77269e-05	6.39267e-05
								4531358	MSMEG_1308	MSMEG_1308	peptidase S15	-1.60303	0.329185	4.71565e-11	2.04115e-10
								4537643	MSMEG_1312	MSMEG_1312	hypothetical protein	-1.64451	0.319856	4.85901e-26	5.2051e-25
								4534166	MSMEG_1313	MSMEG_1313	hypothetical protein	-1.01195	0.495877	2.77991e-23	2.63415e-22
								4533779	MSMEG_1319	MSMEG_1319	Asp/Glu racemase	-1.55925	0.339328	3.25504e-11	1.43538e-10
								4531435	MSMEG_1320	MSMEG_1320	major facilitator superfamily protein	-1.12177	0.459529	1.18917e-05	2.87197e-05
								4533893	MSMEG_1326	MSMEG_1326	hypothetical protein	-1.57914	0.334681	1.51537e-05	3.61239e-05
								4532444	MSMEG_1335	MSMEG_1335	BadM/Rrf2 family transcriptional regulator	-1.21441	0.43095	0.000303417	0.000595558
								4534899	MSMEG_1362	MSMEG_1362	hypothetical protein	-1.11017	0.463239	2.22694e-06	5.91736e-06
								4532865	MSMEG_1369	MSMEG_1369	LacI family transcriptional regulator	-1.08154	0.472526	2.75805e-06	7.24107e-06
								4534827	MSMEG_1370	MSMEG_1370	2-deoxy-scyllo-inosamine dehydrogenase	-1.14473	0.452275	9.39557e-06	2.30342e-05
								4535262	MSMEG_1371	MSMEG_1371	hypothetical protein	-1.5149	0.34992	3.59114e-11	1.57848e-10
								4532057	MSMEG_1372	MSMEG_1372	ABC transporter ATP-binding protein	-1.38303	0.383413	1.61263e-05	3.82684e-05
								4534168	MSMEG_1386	MSMEG_1386	hypothetical protein	-1.10562	0.464702	1.57755e-05	3.75273e-05
								4534538	MSMEG_1392	MSMEG_1392	alcohol dehydrogenase	-2.60188	0.164724	4.21007e-104	2.60756e-102
								4533407	MSMEG_1403	MSMEG_1403	cutinase	-1.14346	0.452673	5.32635e-47	1.12697e-45
								4532983	MSMEG_1404	MSMEG_1404	IS1096, tnpA protein	-1.4273	0.371826	0.0201291	0.0295368
								4534010	MSMEG_1406	MSMEG_1406	hypothetical protein	-1.22123	0.428918	0.000264586	0.000524171
								4534360	MSMEG_1407	MSMEG_1407	pseudo	-1.57125	0.336517	1.54458e-06	4.18419e-06
								4534116	MSMEG_1408	MSMEG_1408	pseudo	-1.50586	0.352119	5.27502e-09	1.89951e-08
								4537424	MSMEG_1409	arcA	arginine deiminase	-1.40256	0.378256	1.19619e-06	3.28085e-06
								4531538	MSMEG_1411	MSMEG_1411	universal stress protein family protein	-1.39571	0.380057	3.68755e-08	1.20438e-07
								4532603	MSMEG_1412	MSMEG_1412	amino acid permease	-1.05775	0.480379	2.84651e-06	7.46183e-06
								4530861	MSMEG_1414	MSMEG_1414	amidinotransferase	-1.09777	0.467238	8.96869e-15	5.29954e-14
								4535749	MSMEG_1415	MSMEG_1415	AsnC family transcriptional regulator	-1.03051	0.489537	0.000845739	0.00155102
								4534870	MSMEG_1427	MSMEG_1427	transmembrane efflux protein	-1.35603	0.390657	1.09604e-14	6.43735e-14
								4537684	MSMEG_1431	MSMEG_1431	cytochrome P450-terp	-1.13819	0.454329	4.37021e-05	9.77166e-05
								4535470	MSMEG_1433	MSMEG_1433	thioesterase	-1.60256	0.329293	6.59499e-08	2.09667e-07
								4537614	MSMEG_1450	MSMEG_1450	hypothetical protein	-1.19827	0.435799	0.0102232	0.0157012
								4533847	MSMEG_1454	MSMEG_1454	hypothetical protein	-2.40098	0.189336	0.00238296	0.00405777
								4537058	MSMEG_1456	MSMEG_1456	hypothetical protein	-1.23999	0.423376	6.20311e-18	4.47689e-17
								4533820	MSMEG_1459	MSMEG_1459	Rieske (2Fe-2S) domain-containing protein	-1.44165	0.368146	0.00174608	0.00304949
								4535867	MSMEG_1460	MSMEG_1460	pyridine nucleotide-disulfide oxidoreductase	-1.35015	0.392251	1.81368e-11	8.16157e-11
								4536981	MSMEG_1461	MSMEG_1461	5-oxovalerate dehydrogenase	-1.22697	0.427215	8.40272e-10	3.26012e-09
								4530959	MSMEG_1463	MSMEG_1463	gamma-glutamyltranspeptidase	-1.13156	0.456422	3.59105e-08	1.17568e-07
								4533048	MSMEG_1464	MSMEG_1464	translation initiation inhibitor	-1.4036	0.377984	5.19112e-07	1.48977e-06
								4531595	MSMEG_1488	MSMEG_1488	acetolactate synthase	-1.27156	0.414212	4.13671e-11	1.80663e-10
								4534445	MSMEG_1490	MSMEG_1490	3-oxoacyl-ACP synthase	-1.12314	0.459094	6.5404e-08	2.08029e-07
								4531442	MSMEG_1495	MSMEG_1495	HAD-superfamily hydrolase	-1.13246	0.456139	5.86448e-06	1.47816e-05
								4536679	MSMEG_1499	MSMEG_1499	oxygenase	-1.19519	0.43673	2.24438e-11	1.00335e-10
								4536300	MSMEG_1507	MSMEG_1507	D-aminopeptidase	-1.07149	0.475826	0.00015324	0.000314047
								4537093	MSMEG_1509	MSMEG_1509	TetR family transcriptional regulator	-1.14203	0.453122	1.17449e-05	2.83952e-05
								4531570	MSMEG_1511	MSMEG_1511	oxidoreductase	-1.29661	0.407083	2.84922e-05	6.55137e-05
								4535446	MSMEG_1533	MSMEG_1533	subtilase	-1.34669	0.393192	1.02939e-12	5.11543e-12
								4537461	MSMEG_1535	MSMEG_1535	hypothetical protein	-1.23106	0.426003	8.99101e-12	4.13331e-11
								4531513	MSMEG_1536	MSMEG_1536	ftsk/SpoIIIE family protein	-1.55889	0.339413	6.44924e-20	5.17535e-19
								4531521	MSMEG_1537	MSMEG_1537	hypothetical protein	-1.53706	0.344587	3.32699e-10	1.34282e-09
								4536161	MSMEG_1538	MSMEG_1538	hypothetical protein	-1.75196	0.296899	4.89574e-05	0.00010886
								4534507	MSMEG_1539	MSMEG_1539	hypothetical protein	-1.79519	0.288134	1.11895e-07	3.46362e-07
								4534416	MSMEG_1541	MSMEG_1541	hypothetical protein	-1.51214	0.350591	0.000550595	0.00104142
								4536245	MSMEG_1551	MSMEG_1551	hypothetical protein	-2.45735	0.182081	0.000842886	0.0015462
								4532038	MSMEG_1555	MSMEG_1555	pseudo	-1.34849	0.392703	9.52409e-07	2.642e-06
								4532043	MSMEG_1569	MSMEG_1569	hypothetical protein	-1.62265	0.324738	0.00168608	0.00295226
								4531186	MSMEG_1571	MSMEG_1571	integral membrane protein	-1.16399	0.446277	6.15229e-08	1.96142e-07
								4530981	MSMEG_1572	MSMEG_1572	GntR family transcriptional regulator	-1.35581	0.390715	1.88456e-11	8.4749e-11
								4532515	MSMEG_1585	MSMEG_1585	cupin	-1.08628	0.470973	0.000125864	0.000261197
								4536101	MSMEG_1587	MSMEG_1587	alpha/beta hydrolase	-1.38958	0.381677	6.48423e-08	2.06338e-07
								4534039	MSMEG_1588	MSMEG_1588	hypothetical protein	-1.15804	0.448122	0.00311803	0.0052092
								4530923	MSMEG_1589	MSMEG_1589	hypothetical protein	-1.07411	0.474964	5.30209e-07	1.52034e-06
								4535994	MSMEG_1590	MSMEG_1590	hypothetical protein	-1.44281	0.367851	0.00039527	0.00076353
								4531660	MSMEG_1593	MSMEG_1593	hypothetical protein	-1.26557	0.415935	0.0427107	0.059361
								4532863	MSMEG_1595	MSMEG_1595	oxidoreductase	-1.41411	0.375241	6.38741e-07	1.81398e-06
								4535892	MSMEG_1615	ggt	gamma-glutamyltranspeptidase	-1.0009	0.499688	7.39186e-10	2.87776e-09
								4532433	MSMEG_1620	MSMEG_1620	hypothetical protein	-1.17814	0.441921	6.2973e-07	1.79063e-06
								4536980	MSMEG_1622	MSMEG_1622	DNA repair polymerase	-1.2881	0.40949	3.43594e-13	1.7788e-12
								4532747	MSMEG_1623	MSMEG_1623	short chain dehydrogenase	-1.05342	0.481826	9.75114e-10	3.76826e-09
								4532437	MSMEG_1624	MSMEG_1624	universal stress protein family protein	-1.27046	0.414527	1.48713e-05	3.55254e-05
								4531511	MSMEG_1628	MSMEG_1628	oxidoreductase, short chain dehydrogenase/reductase	-1.1367	0.454799	4.70705e-06	1.20109e-05
								4531737	MSMEG_1630	MSMEG_1630	2,5-dichloro-2,5-cyclohexadiene-1,4-diol dehydrogenase	-1.36332	0.388687	8.19425e-10	3.18286e-09
								4537014	MSMEG_1632	MSMEG_1632	hypothetical protein	-1.04674	0.48406	2.53901e-14	1.43961e-13
								4531776	MSMEG_1649	MSMEG_1649	FAD dependent oxidoreductase	-1.068	0.476981	2.10297e-09	7.85932e-09
								4534146	MSMEG_1664	MSMEG_1664	hypothetical protein	-1.78267	0.290646	0.000129847	0.00026889
								4531085	MSMEG_1685	MSMEG_1685	hypothetical protein	-1.58564	0.333177	5.35083e-05	0.00011794
								4532384	MSMEG_1686	MSMEG_1686	NPL/P60-family protein membrane protein	-1.38195	0.3837	4.6453e-12	2.19324e-11
								4532427	MSMEG_1687	MSMEG_1687	hypothetical protein	-1.49889	0.353827	1.90106e-07	5.73601e-07
								4533023	MSMEG_1688	MSMEG_1688	cupin	-1.66436	0.315485	3.39803e-05	7.73497e-05
								4531749	MSMEG_1689	MSMEG_1689	3-oxoacyl-ACP reductase	-1.07123	0.475912	0.000112592	0.000235449
								4533658	MSMEG_1690	MSMEG_1690	ECF sigma factor RpoE1	-1.36493	0.388253	2.98643e-05	6.85763e-05
								4536414	MSMEG_1691	MSMEG_1691	transcriptional regulatory protein	-1.21626	0.430396	8.63504e-16	5.45706e-15
								4537621	MSMEG_1693	MSMEG_1693	succinate dehydrogenase [ubiquinone] flavoprotein subunit	-1.38584	0.382667	5.79632e-13	2.94924e-12
								4531420	MSMEG_1696	MSMEG_1696	MarR family transcriptional regulator	-1.22584	0.427549	4.99845e-05	0.000110963
								4536419	MSMEG_1697	MSMEG_1697	hypothetical protein	-1.12057	0.459912	1.50388e-05	3.58627e-05
								4537347	MSMEG_1699	MSMEG_1699	pentachlorophenol 4-monooxygenase	-1.28189	0.411258	1.62743e-08	5.52452e-08
								4533001	MSMEG_1725	MSMEG_1725	transposase	-2.4637	0.181281	0.0109812	0.0167934
								4531868	MSMEG_1732	MSMEG_1732	transposase IS116/IS110/IS902	-1.18698	0.439222	0.000245517	0.000488667
								4536253	MSMEG_1733	MSMEG_1733	hypothetical protein	-1.01241	0.495718	0.000876518	0.00160272
								4537067	MSMEG_1746	MSMEG_1746	6-hydroxy-D-nicotine oxidase	-1.04394	0.485002	8.90624e-07	2.4797e-06
								4531816	MSMEG_1748	MSMEG_1748	hypothetical protein	-1.29411	0.407786	0.00108694	0.00196064
								4532551	MSMEG_1749	MSMEG_1749	monooxygenase	-1.37727	0.384947	2.81445e-45	5.6201e-44
								4536226	MSMEG_1751	MSMEG_1751	norsolorinic acid reductase	-1.48752	0.356626	5.44508e-34	8.02972e-33
								4535652	MSMEG_1752	MSMEG_1752	hypothetical protein	-1.03135	0.489253	0.0338862	0.0479374
								4532681	MSMEG_1755	MSMEG_1755	anti-sigm factor, ChrR	-1.43936	0.368732	2.77973e-39	4.81891e-38
								4537553	MSMEG_1761	MSMEG_1761	integral membrane protein	-1.05117	0.482575	6.54047e-05	0.000142501
								4533242	MSMEG_1785	MSMEG_1785	hypothetical protein	-1.03324	0.488612	0.000356218	0.000691034
								4535363	MSMEG_1791	MSMEG_1791	UsfY protein	-1.16474	0.446044	1.2881e-23	1.23256e-22
								4537467	MSMEG_1815	MSMEG_1815	hypothetical protein	-1.63131	0.322794	0.000443959	0.000850349
								4531150	MSMEG_1816	MSMEG_1816	pseudo	-1.29219	0.40833	1.16711e-05	2.82269e-05
								4536342	MSMEG_1837	MSMEG_1837	hypothetical protein	-1.3572	0.390339	2.50657e-51	5.97107e-50
								4535199	MSMEG_1839	MSMEG_1839	alkane 1-monooxygenase	-1.18818	0.438857	1.95816e-25	2.05562e-24
								4537223	MSMEG_1846	MSMEG_1846	polysulfide reductase NrfD	-1.05087	0.482679	9.45182e-09	3.2838e-08
								4533643	MSMEG_1851	MSMEG_1851	tRNA	-1.54453	0.342808	0.0155807	0.0233235
								4531448	MSMEG_1895	MSMEG_1895	HTH-type transcriptional regulator AlsR	-1.17649	0.442427	1.48445e-06	4.0293e-06
								4533180	MSMEG_1896	MSMEG_1896	acetyl-CoA acetyltransferase	-1.10081	0.466255	3.10114e-10	1.2524e-09
								4531508	MSMEG_1898	MSMEG_1898	succinyl-CoA:3-ketoacid-coenzyme A transferase 1	-1.1611	0.447173	3.24209e-05	7.41469e-05
								4537180	MSMEG_1906	MSMEG_1906	toluate 1,2-dioxygenase electron transfer component	-1.11922	0.460343	3.10521e-15	1.89908e-14
								4533746	MSMEG_1908	MSMEG_1908	benzoate 1,2-dioxygenase subunit alpha	-1.10036	0.4664	0.00257542	0.0043615
								4537304	MSMEG_1947	MSMEG_1947	hypothetical protein	-1.00331	0.498853	5.45933e-36	8.6298e-35
								4535624	MSMEG_1948	MSMEG_1948	hypothetical protein	-1.28661	0.409914	0.00323764	0.0053879
								4534546	MSMEG_1964	MSMEG_1964	mitomycin radical oxidase	-1.02809	0.490357	2.99938e-08	9.91016e-08
								4533884	MSMEG_1971	MSMEG_1971	propane monooxygenase hydroxylase large subunit	-1.12699	0.457871	0.000719551	0.00133179
								4531249	MSMEG_1972	MSMEG_1972	methane monooxygenase component C	-1.51321	0.350332	0.000131656	0.000272388
								4536461	MSMEG_1973	MSMEG_1973	pseudo	-1.06802	0.476974	0.00329251	0.00546985
								4534884	MSMEG_1974	MSMEG_1974	propane monooxygenase coupling protein	-1.27411	0.413479	0.0182162	0.0269155
								4532647	MSMEG_1984	MSMEG_1984	haloacetate dehalogenase H-1	-1.38555	0.382743	4.85435e-07	1.4002e-06
								4531306	MSMEG_1988	MSMEG_1988	hypothetical protein	-1.2612	0.417198	0.000243964	0.000485718
								4536491	MSMEG_1989	MSMEG_1989	phenoxybenzoate dioxygenase subunit beta	-1.24532	0.421813	4.76192e-06	1.21401e-05
								4531185	MSMEG_1990	MSMEG_1990	hypothetical protein	-1.21584	0.430522	0.000815111	0.00149686
								4532707	MSMEG_2001	MSMEG_2001	sugar transporter	-1.46881	0.361281	1.58808e-05	3.77383e-05
								4533665	MSMEG_2008	MSMEG_2008	hypothetical protein	-1.5739	0.335898	0.00518791	0.00837564
								4535077	MSMEG_2011	MSMEG_2011	LacI family transcriptional regulator	-1.09881	0.4669	9.15822e-05	0.000194195
								4535601	MSMEG_2012	hisD	histidinol dehydrogenase	-1.11157	0.46279	3.85377e-06	9.93782e-06
								4534672	MSMEG_2013	MSMEG_2013	oxidoreductase, short chain dehydrogenase/reductase	-1.51887	0.348959	9.53204e-08	2.98172e-07
								4531392	MSMEG_2028	MSMEG_2028	chloramphenicol resistance protein	-1.04067	0.4861	2.40041e-06	6.35602e-06
								4536206	MSMEG_2031	MSMEG_2031	hypothetical protein	-1.48303	0.357737	1.71141e-05	4.05277e-05
								4530814	MSMEG_2034	MSMEG_2034	aryl-alcohol dehydrogenase	-1.15042	0.450493	1.82599e-07	5.5242e-07
								4531429	MSMEG_2040	MSMEG_2040	hypothetical protein	-1.15577	0.448826	4.62983e-06	1.18272e-05
								4533868	MSMEG_2043	MSMEG_2043	TetR family transcriptional regulator	-1.24264	0.422598	0.000453108	0.000866654
								4533667	MSMEG_2044	MSMEG_2044	integral membrane transporter	-1.10898	0.463622	6.12865e-44	1.17618e-42
								4534944	MSMEG_2050	nuoN	NADH dehydrogenase subunit N	-1.30656	0.404282	1.47072e-08	5.01253e-08
								4534054	MSMEG_2052	nuoL	NADH dehydrogenase subunit L	-1.15857	0.447958	1.08775e-06	2.99792e-06
								4536884	MSMEG_2054	MSMEG_2054	NADH dehydrogenase subunit J	-1.2642	0.416331	6.17463e-06	1.54889e-05
								4535706	MSMEG_2055	nuoI	NADH dehydrogenase subunit I	-1.70076	0.307625	8.7388e-06	2.15062e-05
								4531100	MSMEG_2056	nuoH	NADH dehydrogenase subunit H	-1.12021	0.460026	0.00150773	0.00266257
								4536931	MSMEG_2057	nuoG	NADH dehydrogenase subunit G	-1.32558	0.398987	1.79686e-14	1.03047e-13
								4532209	MSMEG_2058	nuoF	NADH-quinone oxidoreductase subunit F	-1.36121	0.389255	5.67984e-08	1.81629e-07
								4535338	MSMEG_2059	MSMEG_2059	NADH dehydrogenase subunit E	-1.4521	0.36549	4.36046e-06	1.11684e-05
								4535452	MSMEG_2062	nuoB	NADH dehydrogenase subunit B	-1.21236	0.431561	0.00253867	0.00430569
								4537294	MSMEG_2077	MSMEG_2077	acyl-CoA dehydrogenase	-1.06764	0.4771	5.38355e-05	0.000118584
								4532047	MSMEG_2094	MSMEG_2094	56kDa selenium binding protein	-1.21884	0.429629	0.000402329	0.000776726
								4533733	MSMEG_2120	MSMEG_2120	hypothetical protein	-1.31197	0.402771	6.27672e-17	4.27633e-16
								4532715	MSMEG_2130	MSMEG_2130	acyl-CoA dehydrogenase	-1.55895	0.339398	3.85336e-37	6.35665e-36
								4533247	MSMEG_2131	MSMEG_2131	long-chain-fatty-acid--ACP ligase	-1.27867	0.412177	1.2533e-23	1.20094e-22
								4532343	MSMEG_2132	MSMEG_2132	acyl carrier protein	-1.38332	0.383335	3.44864e-05	7.83971e-05
								4530826	MSMEG_2134	crcB	camphor resistance protein CrcB	-1.03793	0.487027	0.000996714	0.00180361
								4532561	MSMEG_2140	MSMEG_2140	Fic family protein	-1.14113	0.453405	0.0002545	0.000505512
								4535278	MSMEG_2146	MSMEG_2146	gp15 protein	-1.36893	0.387178	6.66506e-15	3.98325e-14
								4533818	MSMEG_2147	MSMEG_2147	pseudo	-1.55637	0.340006	0.00279564	0.00470637
								4531967	MSMEG_2148	MSMEG_2148	HNH endonuclease domain-containing protein	-1.20639	0.433353	1.58727e-05	3.77323e-05
								4536488	MSMEG_2151	MSMEG_2151	transposase IstA protein	-4.53517	0.0431298	0.00050201	0.000954562
								4535604	MSMEG_2154	MSMEG_2154	hypothetical protein	-1.33828	0.395492	4.83066e-06	1.22895e-05
								4531723	MSMEG_2155	MSMEG_2155	trans-2-enoyl-CoA reductase	-1.28634	0.409991	0.000673001	0.00125552
								4534377	MSMEG_2158	MSMEG_2158	hypothetical protein	-1.55604	0.340083	4.873e-06	1.23834e-05
								4536228	MSMEG_2159	MSMEG_2159	hypothetical protein	-1.05127	0.482543	0.00951856	0.0146786
								4534631	MSMEG_2165	MSMEG_2165	transketolase	-1.54455	0.342802	1.8606e-09	6.99188e-09
								4532204	MSMEG_2166	MSMEG_2166	transketolase	-1.18954	0.438442	6.58654e-06	1.64676e-05
								4533851	MSMEG_2169	accD	acetyl-CoA carboxylase, carboxyl transferase subunit beta	-1.29274	0.408175	3.72717e-09	1.3667e-08
								4531136	MSMEG_2170	MSMEG_2170	3-hydroxyisobutyrate dehydrogenase	-1.11875	0.460494	8.22186e-06	2.03028e-05
								4533917	MSMEG_2171	MSMEG_2171	L-carnitine dehydratase/bile acid-inducible protein F	-1.54874	0.341809	6.38673e-10	2.50939e-09
								4536588	MSMEG_2173	MSMEG_2173	GntR family transcriptional regulator	-1.04778	0.483711	3.00622e-17	2.08144e-16
								4533864	MSMEG_2175	MSMEG_2175	nitrilotriacetate monooxygenase component A	-1.78917	0.289339	3.82925e-58	1.08252e-56
								4532082	MSMEG_2177	MSMEG_2177	fmnh2-utilizing oxygenase	-1.67705	0.312722	4.02747e-68	1.40713e-66
								4534334	MSMEG_2178	MSMEG_2178	integral membrane protein	-1.68511	0.31098	0.000687921	0.0012795
								4532346	MSMEG_2180	MSMEG_2180	RemK protein	-1.15113	0.450274	0.00137423	0.00244328
								4535864	MSMEG_2181	MSMEG_2181	cell filamentation protein	-1.13532	0.455233	0.000150419	0.000308491
								4530886	MSMEG_2184	MSMEG_2184	amino acid permease	-1.45454	0.364872	3.1492e-09	1.16416e-08
								4535114	MSMEG_2185	MSMEG_2185	hypothetical protein	-1.43931	0.368743	2.00687e-08	6.74867e-08
								4536021	MSMEG_2186	MSMEG_2186	hypothetical protein	-1.17448	0.443044	0.00657821	0.0104202
								4537083	MSMEG_2187	MSMEG_2187	urea amidolyase	-1.51063	0.350959	3.19002e-13	1.65526e-12
								4532364	MSMEG_2189	atzF	allophanate hydrolase	-1.30637	0.404338	5.79233e-24	5.59761e-23
								4532039	MSMEG_2190	MSMEG_2190	acyl-CoA dehydrogenase	-1.17838	0.441849	3.92288e-08	1.27817e-07
								4533963	MSMEG_2212	MSMEG_2212	short chain dehydrogenase	-1.16779	0.445102	8.31001e-06	2.05056e-05
								4532696	MSMEG_2213	MSMEG_2213	O-methyltransferase	-1.09594	0.467832	0.00119516	0.00214336
								4532021	MSMEG_2214	MSMEG_2214	pseudo	-2.21567	0.215287	0.000986952	0.00178785
								4531650	MSMEG_2215	MSMEG_2215	AMP-binding protein	-1.49631	0.354458	5.5711e-09	1.99873e-08
								4536171	MSMEG_2216	MSMEG_2216	AMP-binding protein	-1.47578	0.35954	5.31228e-07	1.52262e-06
								4532760	MSMEG_2217	MSMEG_2217	AMP-dependent synthetase/ligase	-1.22843	0.426781	7.20865e-07	2.03533e-06
								4536444	MSMEG_2218	MSMEG_2218	enoyl-CoA hydratase/isomerase	-1.27445	0.413384	0.00174	0.00304121
								4537289	MSMEG_2220	MSMEG_2220	enoyl-CoA hydratase/isomerase	-1.4139	0.375295	1.5106e-07	4.60892e-07
								4531238	MSMEG_2229	MSMEG_2229	enoyl-CoA hydratase	-1.28893	0.409255	0.000141876	0.000292289
								4536877	MSMEG_2230	MSMEG_2230	amidohydrolase	-1.11229	0.462558	0.00943579	0.0145575
								4533496	MSMEG_2231	MSMEG_2231	acyl-CoA synthetase	-1.37261	0.386191	2.22292e-07	6.63951e-07
								4536082	MSMEG_2232	MSMEG_2232	amidohydrolase	-1.3096	0.403433	9.8513e-05	0.000207921
								4536433	MSMEG_2233	MSMEG_2233	acyl-CoA dehydrogenase	-1.01263	0.49564	0.000191665	0.000387813
								4535674	MSMEG_2234	MSMEG_2234	acyl-CoA dehydrogenase	-1.5422	0.343362	2.17538e-07	6.50894e-07
								4531103	MSMEG_2235	MSMEG_2235	amidohydrolase	-1.05566	0.481078	0.00305231	0.00510317
								4536489	MSMEG_2236	MSMEG_2236	thiolase	-1.41631	0.37467	8.13949e-06	2.01286e-05
								4534336	MSMEG_2237	MSMEG_2237	anaerobic dehydrogenase	-1.49327	0.355206	3.81674e-11	1.6744e-10
								4537385	MSMEG_2238	MSMEG_2238	aldehyde dehydrogenase	-1.57518	0.335602	1.76931e-14	1.01553e-13
								4535689	MSMEG_2239	MSMEG_2239	TetR family transcriptional regulator	-1.49072	0.355835	7.59951e-05	0.000163598
								4537397	MSMEG_2241	MSMEG_2241	acyl-CoA synthetase	-1.3331	0.396914	1.44269e-08	4.92437e-08
								4533134	MSMEG_2242	MSMEG_2242	coniferyl aldehyde dehydrogenase	-1.34224	0.394408	7.55594e-12	3.50195e-11
								4532513	MSMEG_2243	MSMEG_2243	isochorismatase	-1.367	0.387698	0.000161022	0.000329047
								4536720	MSMEG_2247	MSMEG_2247	dihydrokaempferol 4-reductase	-1.17588	0.442614	7.59998e-05	0.000163598
								4531637	MSMEG_2253	MSMEG_2253	hypothetical protein	-1.25049	0.420305	0.0398984	0.055771
								4536520	MSMEG_2254	MSMEG_2254	oxalate decarboxylase OxdC	-1.2188	0.429639	9.75047e-06	2.38356e-05
								4532823	MSMEG_2255	MSMEG_2255	carboxyl transferase domain-containing protein	-1.56924	0.336986	1.29803e-10	5.38578e-10
								4531918	MSMEG_2256	MSMEG_2256	hypothetical protein	-1.1782	0.441902	0.00249937	0.00424327
								4536071	MSMEG_2257	MSMEG_2257	cytochrome P450-terp	-1.17684	0.442318	9.68355e-05	0.000204571
								4536124	MSMEG_2261	MSMEG_2261	hypothetical protein	-2.26279	0.208369	6.11446e-46	1.25099e-44
								4533521	MSMEG_2262	hybA	hydrogenase-2, small subunit	-2.72466	0.151285	4.82754e-183	8.2225e-181
								4531215	MSMEG_2263	hybC	hydrogenase-2, large subunit	-3.03814	0.121739	0	0
								4531182	MSMEG_2264	MSMEG_2264	peptidase M52, hydrogen uptake protein	-2.36413	0.194235	3.9951e-123	3.02429e-121
								4535033	MSMEG_2265	MSMEG_2265	hypothetical protein	-1.23462	0.424953	1.08126e-06	2.98243e-06
								4532090	MSMEG_2266	MSMEG_2266	hypothetical protein	-1.11668	0.461155	7.28926e-08	2.30985e-07
								4535477	MSMEG_2267	MSMEG_2267	hypothetical protein	-1.51579	0.349706	6.68181e-70	2.38341e-68
								4534630	MSMEG_2268	MSMEG_2268	hypothetical protein	-1.65784	0.316914	1.37944e-33	1.99536e-32
								4531095	MSMEG_2269	MSMEG_2269	hypothetical protein	-1.58098	0.334255	8.34324e-41	1.50377e-39
								4533775	MSMEG_2270	MSMEG_2270	hypothetical protein	-1.35696	0.390405	3.50446e-13	1.81152e-12
								4535519	MSMEG_2271	hypB	hydrogenase nickel incorporation protein HypB	-1.38211	0.383657	1.88484e-56	5.17798e-55
								4534744	MSMEG_2273	hypF	[NiFe] hydrogenase maturation protein HypF	-1.05441	0.481496	5.01125e-33	7.08333e-32
								4537711	MSMEG_2274	hypC	hydrogenase assembly chaperone HypC/HupF	-1.09753	0.467318	7.58312e-16	4.82839e-15
								4531555	MSMEG_2275	hypD	hydrogenase expression/formation protein HypD	-1.24715	0.421278	2.93418e-58	8.36426e-57
								4532742	MSMEG_2276	hypE	hydrogenase expression/formation protein HypE	-1.24827	0.420954	5.27459e-51	1.24345e-49
								4532936	MSMEG_2281	MSMEG_2281	pseudo	-1.74669	0.297985	4.64981e-10	1.84934e-09
								4530847	MSMEG_2340	MSMEG_2340	hypothetical protein	-1.41711	0.374463	4.44228e-05	9.92629e-05
								4530920	MSMEG_2342	MSMEG_2342	glycosyltransferase	-1.54336	0.343085	4.69839e-14	2.60881e-13
								4532361	MSMEG_2355	MSMEG_2355	hypothetical protein	-1.45617	0.364461	5.1901e-11	2.23657e-10
								4531393	MSMEG_2356	MSMEG_2356	acyltransferase	-1.21507	0.430752	5.06205e-06	1.28347e-05
								4534238	MSMEG_2406	MSMEG_2406	TetR family transcriptional regulator	-1.03591	0.487707	8.5472e-05	0.000182431
								4536975	MSMEG_2429	MSMEG_2429	aldo/keto reductase	-1.09491	0.468165	4.84209e-08	1.56421e-07
								4532727	MSMEG_2449	mmsA	methylmalonate-semialdehyde dehydrogenase	-1.61571	0.326305	4.06183e-176	5.76526e-174
								4534716	MSMEG_2473	MSMEG_2473	pseudo	-1.15105	0.450297	4.08967e-07	1.18616e-06
								4537200	MSMEG_2474	MSMEG_2474	cutinase Cut3	-1.47408	0.359963	4.40174e-08	1.42601e-07
								4531091	MSMEG_2475	MSMEG_2475	oxidoreductase YdbC	-1.72573	0.302346	4.50293e-40	7.98918e-39
								4535181	MSMEG_2485	mhpA	3-(3-hydroxyphenyl)propionate hydroxylase	-1.49022	0.355959	5.70566e-12	2.66616e-11
								4537080	MSMEG_2486	MSMEG_2486	major facilitator superfamily protein	-1.09145	0.469288	4.49746e-05	0.00010043
								4536774	MSMEG_2488	MSMEG_2488	[NADP+] succinate-semialdehyde dehydrogenase	-1.30598	0.404446	1.28022e-21	1.11966e-20
								4534127	MSMEG_2491	MSMEG_2491	acetylornithine deacetylase	-1.189	0.438606	4.71388e-09	1.70284e-08
								4532064	MSMEG_2492	MSMEG_2492	D-lactate dehydrogenase	-1.03635	0.487559	1.911e-28	2.26036e-27
								4535980	MSMEG_2493	MSMEG_2493	aminotransferase, class I and II family protein	-1.18568	0.439618	3.31839e-07	9.72395e-07
								4535349	MSMEG_2494	MSMEG_2494	Xaa-Pro aminopeptidase	-1.0172	0.494076	0.000255492	0.000506974
								4534810	MSMEG_2495	MSMEG_2495	decarboxylase	-1.41591	0.374772	2.41038e-08	8.046e-08
								4537229	MSMEG_2496	MSMEG_2496	NAD-binding protein	-1.2582	0.418065	3.25947e-08	1.07279e-07
								4537110	MSMEG_2508	MSMEG_2508	hypothetical protein	-1.24156	0.422917	0.000881178	0.00160994
								4537466	MSMEG_2509	MSMEG_2509	Mg-chelatase subunits D/I family protein, ComM subfamily protein	-1.43988	0.368598	8.33924e-15	4.94476e-14
								4537036	MSMEG_2510	MSMEG_2510	pseudo	-1.41195	0.375803	4.00871e-09	1.46128e-08
								4536640	MSMEG_2514	MSMEG_2514	pseudo	-1.66482	0.315383	4.8877e-10	1.93604e-09
								4532075	MSMEG_2523	MSMEG_2523	efflux ABC transporter permease	-1.0789	0.473389	0.000757247	0.00139662
								4536384	MSMEG_2524	MSMEG_2524	ABC transporter ATP-binding protein	-1.05945	0.479815	0.0306108	0.04363
								4535279	MSMEG_2526	tynA	tyramine oxidase	-1.29214	0.408346	1.24185e-07	3.83186e-07
								4531604	MSMEG_2548	MSMEG_2548	3-oxoacyl-ACP reductase	-1.27674	0.412728	0.00180112	0.00313917
								4534920	MSMEG_2549	MSMEG_2549	major facilitator superfamily protein	-1.60459	0.32883	1.11083e-05	2.69711e-05
								4533042	MSMEG_2550	MSMEG_2550	glyoxylate reductase	-1.55887	0.339416	6.59114e-10	2.58523e-09
								4531339	MSMEG_2557	MSMEG_2557	TetR family transcriptional regulator	-1.25469	0.419083	8.92839e-05	0.000189617
								4532826	MSMEG_2558	MSMEG_2558	NikQ protein	-1.07279	0.475399	0.000149923	0.000307565
								4531222	MSMEG_2559	MSMEG_2559	hypothetical protein	-1.59232	0.331638	0.000473139	0.000902183
								4531945	MSMEG_2560	MSMEG_2560	hypothetical protein	-1.24258	0.422616	7.03999e-06	1.75113e-05
								4537376	MSMEG_2561	MSMEG_2561	gluconolactonase	-1.70298	0.307151	4.80377e-12	2.26179e-11
								4534710	MSMEG_2562	MSMEG_2562	hypothetical protein	-1.47219	0.360435	4.29297e-05	9.61473e-05
								4532246	MSMEG_2563	MSMEG_2563	cytochrome P450	-1.26296	0.416688	3.42991e-05	7.80233e-05
								4537490	MSMEG_2564	MSMEG_2564	oxidoreductase, zinc-binding dehydrogenase	-1.47949	0.358615	1.84167e-07	5.5642e-07
								4534734	MSMEG_2565	MSMEG_2565	4-hydroxy-2-oxovalerate aldolase	-1.2441	0.42217	1.25647e-06	3.43927e-06
								4533965	MSMEG_2566	MSMEG_2566	3-alpha-(or 20-beta)-hydroxysteroid dehydrogenase	-1.68152	0.311755	1.88377e-06	5.05082e-06
								4537588	MSMEG_2567	MSMEG_2567	monooxygenase	-1.49765	0.354129	6.47819e-06	1.62145e-05
								4531608	MSMEG_2568	MSMEG_2568	LipW protein	-1.31523	0.401861	1.10594e-07	3.42957e-07
								4534740	MSMEG_2569	MSMEG_2569	oxidoreductase, 2OG-Fe(II) oxygenase	-1.45524	0.364693	2.35319e-07	7.01939e-07
								4537338	MSMEG_2570	MSMEG_2570	xanthine/uracil permease	-1.51419	0.350093	1.6676e-11	7.53404e-11
								4534353	MSMEG_2576	MSMEG_2576	deoxyribodipyrimidine photo-lyase	-1.03153	0.489191	3.4551e-07	1.01028e-06
								4536460	MSMEG_2577	MSMEG_2577	hypothetical protein	-1.31042	0.403204	0.000681346	0.0012697
								4534825	MSMEG_2603	pcaB	3-carboxy-cis,cis-muconate cycloisomerase	-1.0596	0.479766	2.25355e-06	5.98109e-06
								4532374	MSMEG_2633	MSMEG_2633	ABC transporter ATP-binding protein	-1.04965	0.483084	0.00188784	0.00327691
								4532977	MSMEG_2634	MSMEG_2634	hypothetical protein	-1.27666	0.41275	0.000180065	0.000365223
								4532205	MSMEG_2635	MSMEG_2635	ABC transporter permease	-1.48129	0.358169	4.77545e-07	1.37919e-06
								4533429	MSMEG_2637	MSMEG_2637	oxidoreductase, Gfo/Idh/MocA family protein	-1.16786	0.44508	3.5132e-07	1.02551e-06
								4533799	MSMEG_2638	MSMEG_2638	hypothetical protein	-1.43591	0.369613	9.31137e-09	3.23996e-08
								4534505	MSMEG_2640	MSMEG_2640	3-dehydroshikimate dehydratase	-1.24488	0.421943	2.93761e-07	8.65279e-07
								4533627	MSMEG_2650	MSMEG_2650	acyl-CoA dehydrogenase	-1.69365	0.309143	8.50518e-76	3.36894e-74
								4536506	MSMEG_2651	MSMEG_2651	alkanesulfonate monooxygenase	-1.5245	0.3476	1.7866e-75	7.0359e-74
								4533584	MSMEG_2662	MSMEG_2662	hypothetical protein	-1.54541	0.342599	0.000162619	0.000332012
								4537149	MSMEG_2680	MSMEG_2680	amino acid transporter	-1.02905	0.490031	3.91157e-10	1.56302e-09
								4534200	MSMEG_2681	MSMEG_2681	proline imino-peptidase	-1.19978	0.435342	1.91539e-06	5.12751e-06
								4536039	MSMEG_2694	MSMEG_2694	XRE family transcriptional regulator	-1.66514	0.315313	1.62103e-154	1.90415e-152
								4537457	MSMEG_2695	MSMEG_2695	hypothetical protein	-1.37078	0.386682	7.30537e-121	5.40994e-119
								4534855	MSMEG_2696	MSMEG_2696	membrane alanine rich protein	-1.14686	0.451606	2.3396e-74	8.90487e-73
								4530898	MSMEG_2702	hypD	hydrogenase expression/formation protein HypD	-1.01887	0.493503	0.0126295	0.0191467
								4534911	MSMEG_2704	MSMEG_2704	pseudo	-1.2456	0.421732	0.03801	0.0533282
								4535726	MSMEG_2706	gmhA	phosphoheptose isomerase	-1.91301	0.265537	6.54099e-10	2.56852e-09
								4532860	MSMEG_2707	MSMEG_2707	hypothetical protein	-1.284	0.410656	1.3818e-06	3.76569e-06
								4537506	MSMEG_2709	MSMEG_2709	hypothetical protein	-1.35677	0.390456	5.2761e-05	0.000116557
								4533621	MSMEG_2710	MSMEG_2710	hypothetical protein	-1.49273	0.355339	3.23408e-07	9.49733e-07
								4532245	MSMEG_2711	hypF	[NiFe] hydrogenase maturation protein HypF	-1.3977	0.379533	3.14373e-12	1.49882e-11
								4532992	MSMEG_2712	hypC	hydrogenase assembly chaperone HypC/HupF	-1.30948	0.403465	0.0292435	0.04183
								4537712	MSMEG_2713	MSMEG_2713	peptidase M52, hydrogen uptake protein	-1.11523	0.461618	0.000421562	0.000809727
								4537050	MSMEG_2714	MSMEG_2714	hypothetical protein	-2.19258	0.21876	0.00984038	0.0151577
								4534113	MSMEG_2715	MSMEG_2715	hypothetical protein	-1.61653	0.32612	6.86708e-13	3.47589e-12
								4536686	MSMEG_2716	MSMEG_2716	hypothetical protein	-1.06547	0.477818	0.00722042	0.0113504
								4536863	MSMEG_2717	MSMEG_2717	hypothetical protein	-1.07141	0.475854	0.00227143	0.00388436
								4534071	MSMEG_2718	MSMEG_2718	(Fe-S)-binding protein	-1.44333	0.367717	2.79222e-05	6.43118e-05
								4532541	MSMEG_2721	hypB	hydrogenase nickel incorporation protein HypB	-1.30377	0.405067	6.67145e-05	0.000144984
								4535403	MSMEG_2749	MSMEG_2749	hypothetical protein	-1.03306	0.488671	0.00134511	0.00239589
								4531611	MSMEG_2751	MSMEG_2751	hypothetical protein	-1.29892	0.406431	1.36328e-11	6.17966e-11
								4531863	MSMEG_2752	MSMEG_2752	RNA polymerase sigma factor SigB	-1.44032	0.368486	5.46084e-116	3.7964e-114
								4535425	MSMEG_2791	MSMEG_2791	pyridoxamine 5'-phosphate oxidase	-1.55073	0.341338	2.4833e-41	4.54805e-40
								4534544	MSMEG_2794	MSMEG_2794	GntR family transcriptional regulator	-1.03264	0.488814	0.000173744	0.000353453
								4533583	MSMEG_2801	MSMEG_2801	hypothetical protein	-1.31203	0.402753	0.00307592	0.00514011
								4536751	MSMEG_2807	MSMEG_2807	two-component system response regulator	-1.34092	0.394769	0.00530467	0.00854592
								4533754	MSMEG_2808	MSMEG_2808	short-chain dehydrogenase/reductase SDR	-1.30295	0.405297	2.57649e-06	6.78794e-06
								4533914	MSMEG_2810	MSMEG_2810	major facilitator superfamily protein	-1.25542	0.418871	7.99753e-07	2.24043e-06
								4536773	MSMEG_2815	MSMEG_2815	pseudo	-1.19096	0.43801	0.000474256	0.000904059
								4536210	MSMEG_2816	MSMEG_2816	pseudo	-1.13585	0.455066	0.000940693	0.00171088
								4535290	MSMEG_2827	MSMEG_2827	hypothetical protein	-1.27229	0.414001	0.0274689	0.0395406
								4536664	MSMEG_2841	MSMEG_2841	monooxygenase	-1.76704	0.293811	9.06796e-11	3.83727e-10
								4531528	MSMEG_2842	ssuD	nitrilotriacetate monooxygenase component A	-1.47811	0.358958	7.80626e-07	2.19045e-06
								4536866	MSMEG_2843	ssuD	nitrilotriacetate monooxygenase component A	-1.22	0.429283	1.02356e-05	2.49768e-05
								4533673	MSMEG_2844	MSMEG_2844	ABC transporter ATP-binding protein	-1.86862	0.273834	1.0545e-10	4.42656e-10
								4530989	MSMEG_2845	MSMEG_2845	ABC transporter permease	-1.58858	0.332499	1.68467e-07	5.11709e-07
								4532333	MSMEG_2847	MSMEG_2847	extracellular solute-binding protein	-1.79038	0.289096	6.69342e-14	3.68057e-13
								4536996	MSMEG_2848	MSMEG_2848	transmembrane efflux protein	-1.53195	0.345811	1.35154e-11	6.13053e-11
								4535116	MSMEG_2850	MSMEG_2850	cell entry (mce) related family protein	-1.26909	0.414922	8.28991e-23	7.69471e-22
								4536868	MSMEG_2851	MSMEG_2851	hypothetical protein	-1.62501	0.324208	0.000488016	0.000928729
								4532034	MSMEG_2852	MSMEG_2852	3-oxoacyl-ACP reductase	-2.01686	0.247095	9.28272e-11	3.91599e-10
								4530907	MSMEG_2853	MSMEG_2853	hypothetical protein	-1.54454	0.342804	1.01184e-07	3.15789e-07
								4530999	MSMEG_2854	MSMEG_2854	hypothetical protein	-1.50048	0.353435	0.000208623	0.000419648
								4537391	MSMEG_2855	MSMEG_2855	virulence factor Mce family protein	-1.53523	0.345025	4.80186e-05	0.000106877
								4537680	MSMEG_2856	MSMEG_2856	virulence factor Mce family protein	-1.4018	0.378456	0.000303036	0.000594981
								4532316	MSMEG_2858	MSMEG_2858	virulence factor mce family protein	-1.5381	0.34434	5.82891e-06	1.47028e-05
								4537602	MSMEG_2859	MSMEG_2859	virulence factor Mce family protein	-1.46029	0.363421	4.76303e-06	1.21401e-05
								4534432	MSMEG_2860	MSMEG_2860	virulence factor mce family protein	-1.58213	0.333988	4.90477e-11	2.12166e-10
								4533127	MSMEG_2861	MSMEG_2861	hypothetical protein	-1.45685	0.364288	0.000221245	0.000442815
								4537169	MSMEG_2862	MSMEG_2862	hypothetical protein	-1.3961	0.379956	6.57949e-05	0.000143169
								4535985	MSMEG_2863	MSMEG_2863	hypothetical protein	-1.3872	0.382305	0.000109048	0.00022874
								4531148	MSMEG_2864	MSMEG_2864	hypothetical protein	-1.21514	0.430731	0.000103524	0.000217821
								4536741	MSMEG_2865	MSMEG_2865	hypothetical protein	-1.50373	0.352641	2.78878e-05	6.42542e-05
								4532768	MSMEG_2866	MSMEG_2866	thioesterase	-1.08163	0.472494	0.00357192	0.00590238
								4534515	MSMEG_2867	MSMEG_2867	3-ketosteroid-delta-1-dehydrogenase	-1.37343	0.385972	9.4945e-13	4.74586e-12
								4532789	MSMEG_2869	MSMEG_2869	3-ketosteroid-delta-1-dehydrogenase	-1.3595	0.389718	3.2185e-07	9.45564e-07
								4534550	MSMEG_2870	MSMEG_2870	oxygenase KshA	-2.04106	0.242984	7.15193e-11	3.04729e-10
								4536257	MSMEG_2871	MSMEG_2871	hypothetical protein	-1.28307	0.410921	0.00792114	0.0123578
								4531919	MSMEG_2872	MSMEG_2872	short-chain dehydrogenase/reductase SDR	-1.32924	0.397978	9.96377e-06	2.43309e-05
								4531451	MSMEG_2873	MSMEG_2873	hypothetical protein	-1.1542	0.449314	4.20786e-08	1.3658e-07
								4532859	MSMEG_2874	MSMEG_2874	hypothetical protein	-1.11226	0.46257	0.000453361	0.000866895
								4535324	MSMEG_2875	MSMEG_2875	esterase	-1.56584	0.33778	1.07584e-10	4.5106e-10
								4537620	MSMEG_2876	MSMEG_2876	oxidoreductase, short chain dehydrogenase/reductase	-2.09248	0.234478	3.67581e-15	2.23202e-14
								4534753	MSMEG_2877	MSMEG_2877	hypothetical protein	-1.06319	0.478573	0.022835	0.0332638
								4536314	MSMEG_2878	MSMEG_2878	acyl-CoA dehydrogenase	-1.48717	0.356712	5.09494e-12	2.39062e-11
								4532896	MSMEG_2879	MSMEG_2879	acyl-CoA dehydrogenase	-1.56353	0.338322	3.59745e-10	1.44343e-09
								4532560	MSMEG_2880	MSMEG_2880	enoyl-CoA hydratase	-1.28095	0.411525	2.42792e-07	7.22016e-07
								4534384	MSMEG_2881	MSMEG_2881	aldehyde dehydrogenase	-1.43762	0.369175	4.43521e-14	2.47074e-13
								4537310	MSMEG_2882	MSMEG_2882	5-exo-alcohol dehydrogenase	-1.41136	0.375956	2.87499e-09	1.06685e-08
								4532368	MSMEG_2883	MSMEG_2883	acyl-CoA synthetase	-1.06667	0.477421	2.50804e-11	1.11609e-10
								4535438	MSMEG_2884	MSMEG_2884	cyclohexanone monooxygenase	-1.58502	0.333321	1.48997e-09	5.66472e-09
								4532902	MSMEG_2885	MSMEG_2885	short-chain dehydrogenase/reductase SDR	-1.8947	0.26893	6.16848e-09	2.20146e-08
								4535236	MSMEG_2886	MSMEG_2886	stress responsive A/B barrel domain family protein	-1.44245	0.367942	0.000103032	0.000216921
								4537322	MSMEG_2888	MSMEG_2888	lipase	-1.39786	0.379491	3.88213e-07	1.12885e-06
								4533999	MSMEG_2889	MSMEG_2889	NADH:flavin oxidoreductase	-1.47498	0.359738	1.96044e-06	5.23821e-06
								4536195	MSMEG_2890	MSMEG_2890	transcriptional regulator	-1.40226	0.378336	3.30835e-06	8.61283e-06
								4536685	MSMEG_2891	MSMEG_2891	biphenyl-2,3-diol 1,2-dioxygenase	-1.35045	0.392169	3.81142e-06	9.83234e-06
								4531911	MSMEG_2892	MSMEG_2892	pigment production hydroxylase	-1.12143	0.459637	0.000129905	0.000268927
								4535746	MSMEG_2893	MSMEG_2893	oxidoreductase, NAD/FAD-binding	-1.61235	0.327065	2.74551e-05	6.3343e-05
								4536861	MSMEG_2894	MSMEG_2894	steroid monooxygenase	-1.48116	0.358201	2.03893e-07	6.1276e-07
								4530914	MSMEG_2905	MSMEG_2905	transcriptional regulator	-1.91806	0.26461	9.99466e-32	1.32995e-30
								4535999	MSMEG_2906	MSMEG_2906	hypothetical protein	-2.61364	0.163386	7.33477e-118	5.26019e-116
								4535697	MSMEG_2907	MSMEG_2907	oxidoreductase YeiQ	-1.15447	0.449231	1.43102e-07	4.37394e-07
								4534140	MSMEG_2908	MSMEG_2908	2-keto-3-deoxygluconate kinase	-1.11088	0.46301	5.1463e-05	0.000114022
								4532474	MSMEG_2920	MSMEG_2920	aldo/keto reductase	-1.10514	0.464859	5.57483e-09	1.99902e-08
								4532504	MSMEG_2921	MSMEG_2921	NADPH-flavin oxidoreductase	-1.63827	0.321242	1.12218e-16	7.52503e-16
								4531843	MSMEG_2922	MSMEG_2922	hypothetical protein	-1.12557	0.458322	0.00338116	0.0056103
								4532892	MSMEG_2951	MSMEG_2951	2Fe-2S-binding domain-containing protein	-1.01562	0.494614	0.0116659	0.0177847
								4531691	MSMEG_2952	MSMEG_2952	transporter	-1.56021	0.339102	2.46455e-07	7.31632e-07
								4537633	MSMEG_2966	MSMEG_2966	major facilitator family protein transporter	-1.72212	0.303103	5.3034e-12	2.48672e-11
								4531415	MSMEG_2967	MSMEG_2967	hypothetical protein	-1.88309	0.271103	1.75603e-06	4.72133e-06
								4537060	MSMEG_2968	MSMEG_2968	hypothetical protein	-1.58354	0.333662	2.87712e-06	7.53915e-06
								4533224	MSMEG_2969	MSMEG_2969	NADH:flavin oxidoreductase	-1.3797	0.384299	3.45562e-08	1.13406e-07
								4531460	MSMEG_2970	MSMEG_2970	polysaccharide deacetylase	-1.21688	0.430213	1.14629e-05	2.77627e-05
								4534678	MSMEG_2978	MSMEG_2978	ABC transporter ATP-binding protein	-1.55947	0.339277	9.41241e-09	3.27177e-08
								4534472	MSMEG_2979	MSMEG_2979	ABC transporter ATP-binding protein	-1.98975	0.251783	8.01868e-10	3.11644e-09
								4534440	MSMEG_2980	MSMEG_2980	hypothetical protein	-2.58861	0.166246	4.8441e-29	5.85157e-28
								4531276	MSMEG_2981	MSMEG_2981	branched-chain amino acid ABC transporter permease	-2.80822	0.142772	4.50945e-27	5.05311e-26
								4534138	MSMEG_2982	MSMEG_2982	periplasmic binding protein	-2.84939	0.138755	3.92897e-64	1.25672e-62
								4536050	MSMEG_2983	MSMEG_2983	hypothetical protein	-1.01068	0.496311	2.13636e-36	3.45724e-35
								4535497	MSMEG_2984	MSMEG_2984	hydrolase	-1.22056	0.429115	3.31089e-06	8.61285e-06
								4534518	MSMEG_2986	MSMEG_2986	amidohydrolase	-1.1855	0.439672	6.51872e-07	1.84742e-06
								4536719	MSMEG_2987	MSMEG_2987	pseudo	-1.29755	0.406815	2.37998e-07	7.08999e-07
								4534887	MSMEG_2992	MSMEG_2992	acyl-CoA dehydrogenase	-1.31104	0.403031	4.38547e-08	1.42142e-07
								4533785	MSMEG_2993	MSMEG_2993	acyl-CoA dehydrogenase	-1.34399	0.39393	3.32376e-06	8.64304e-06
								4535772	MSMEG_2994	MSMEG_2994	amidohydrolase	-1.16303	0.446575	0.0147409	0.0221405
								4536281	MSMEG_2995	MSMEG_2995	TetR family transcriptional regulator	-1.77335	0.292529	4.84691e-07	1.39864e-06
								4537697	MSMEG_2996	MSMEG_2996	hypothetical protein	-1.77443	0.29231	1.43274e-10	5.9267e-10
								4532919	MSMEG_2997	MSMEG_2997	hypothetical protein	-1.50504	0.352322	2.05079e-09	7.68538e-09
								4531722	MSMEG_3001	MSMEG_3001	hypothetical protein	-1.37284	0.386131	0.000155735	0.000318626
								4531638	MSMEG_3005	MSMEG_3005	3-hydroxyacyl-CoA dehydrogenase	-1.20618	0.433416	2.6443e-05	6.11944e-05
								4537715	MSMEG_3006	MSMEG_3006	Fe-dependent alcohol dehydrogenase	-1.12084	0.459827	1.47606e-05	3.52856e-05
								4531585	MSMEG_3007	MSMEG_3007	succinate-semialdehyde dehydrogenase	-1.1477	0.451343	1.06668e-06	2.94818e-06
								4537503	MSMEG_3009	MSMEG_3009	2,5-dichloro-2,5-cyclohexadiene-1,4-diol dehydrogenase	-1.22281	0.428446	8.3426e-05	0.0001784
								4532811	MSMEG_3010	MSMEG_3010	acetyl-hydrolase	-1.21418	0.431018	4.15865e-06	1.06917e-05
								4534695	MSMEG_3011	MSMEG_3011	steroid monooxygenase	-1.68719	0.310532	7.78844e-08	2.45888e-07
								4536794	MSMEG_3012	MSMEG_3012	acetyl-CoA acetyltransferase	-1.14116	0.453394	4.03915e-06	1.03962e-05
								4536993	MSMEG_3037	MSMEG_3037	pseudo	-1.03395	0.488372	3.61268e-14	2.02245e-13
								4533447	MSMEG_3038	MSMEG_3038	hypothetical protein	-1.5731	0.336084	0.00110301	0.00198857
								4530878	MSMEG_3049	MSMEG_3049	hypothetical protein	-1.57566	0.335489	0.000222052	0.000444299
								4533197	MSMEG_3052	MSMEG_3052	hypothetical protein	-1.7238	0.302751	0.00599334	0.00957165
								4531032	MSMEG_3096	MSMEG_3096	hypothetical protein	-1.53468	0.345156	9.50049e-05	0.000201015
								4536544	MSMEG_3104	MSMEG_3104	hypothetical protein	-2.00657	0.248864	0.000604383	0.00113376
								4534003	MSMEG_3116	MSMEG_3116	inositol-1-monophosphatase	-1.28274	0.411014	1.60781e-07	4.89236e-07
								4534302	MSMEG_3128	MSMEG_3128	hypothetical protein	-1.13248	0.456133	0.000332821	0.000648786
								4534131	MSMEG_3129	MSMEG_3129	HTH-type transcriptional regulator	-1.2351	0.424814	1.4189e-05	3.40027e-05
								4532225	MSMEG_3130	MSMEG_3130	hypothetical protein	-1.18667	0.439317	0.000709123	0.00131463
								4531502	MSMEG_3131	MSMEG_3131	AMP-binding protein	-1.13828	0.454302	1.70389e-06	4.58656e-06
								4536842	MSMEG_3137	MSMEG_3137	oxidoreductase	-1.59453	0.331131	5.30086e-87	2.57963e-85
								4534156	MSMEG_3138	trx	thioredoxin	-1.12805	0.457535	8.20824e-55	2.17598e-53
								4533853	MSMEG_3139	MSMEG_3139	enoyl-CoA hydratase	-1.10647	0.464429	1.33192e-58	3.84508e-57
								4530848	MSMEG_3181	MSMEG_3181	hypothetical protein	-1.17771	0.442054	0.000406575	0.000784036
								4534250	MSMEG_3182	MSMEG_3182	hypothetical protein	-1.2118	0.431729	0.0166675	0.0247992
								4534996	MSMEG_3242	MSMEG_3242	starvation-inducible DNA-binding protein or fine tangled pili major subunit	-1.03864	0.486788	1.20876e-08	4.15293e-08
								4535227	MSMEG_3275	MSMEG_3275	igma-70 family RNA polymerase sigma factor	-1.93434	0.261641	1.76102e-09	6.63231e-09
								4535592	MSMEG_3286	MSMEG_3286	methyltransferase	-1.07509	0.474642	5.11508e-17	3.4989e-16
								4534438	MSMEG_3288	MSMEG_3288	LysM domain-containing protein	-1.36561	0.38807	1.97012e-06	5.26162e-06
								4531158	MSMEG_3291	MSMEG_3291	hypothetical protein	-1.17257	0.443629	0.0280766	0.0403557
								4533139	MSMEG_3296	MSMEG_3296	ECF-family protein sigma factor H	-1.03228	0.488937	0.00342013	0.00566943
								4535316	MSMEG_3339	MSMEG_3339	hypothetical protein	-1.18519	0.439766	0.00380771	0.00625861
								4536100	MSMEG_3346	MSMEG_3346	hydroxyacid aldolase	-1.07342	0.475192	0.00838453	0.013042
								4534418	MSMEG_3362	MSMEG_3362	enoyl-CoA hydratase	-1.04102	0.485983	0.00804287	0.0125334
								4535288	MSMEG_3368	MSMEG_3368	hypothetical protein	-1.52494	0.347494	0.0282378	0.0405446
								4532042	MSMEG_3369	MSMEG_3369	transporter	-1.20972	0.432352	8.94585e-06	2.1987e-05
								4536447	MSMEG_3373	MSMEG_3373	major facilitator superfamily protein	-1.28571	0.410168	1.95622e-06	5.23066e-06
								4530871	MSMEG_3383	MSMEG_3383	hypothetical protein	-1.50184	0.353104	1.5918e-08	5.40895e-08
								4533457	MSMEG_3384	MSMEG_3384	isoflavone reductase	-2.25407	0.209632	3.21153e-101	1.88622e-99
								4534587	MSMEG_3385	MSMEG_3385	hypothetical protein	-1.83133	0.281006	1.65597e-12	8.10496e-12
								4536306	MSMEG_3386	MSMEG_3386	shikimate transporter	-1.08693	0.470763	8.18016e-07	2.28783e-06
								4532066	MSMEG_3405	MSMEG_3405	methylenomycin A resistance protein	-1.21868	0.429675	0.00421025	0.00686888
								4533166	MSMEG_3409	MSMEG_3409	oxidoreductase	-1.68733	0.310501	1.15686e-50	2.6992e-49
								4532354	MSMEG_3410	MSMEG_3410	TetR family transcriptional regulator	-1.40677	0.377155	2.83905e-15	1.74256e-14
								4531133	MSMEG_3414	MSMEG_3414	hypothetical protein	-1.04215	0.485604	0.00200049	0.00345746
								4534448	MSMEG_3416	MSMEG_3416	hypothetical protein	-1.22434	0.427992	5.04623e-06	1.28044e-05
								4536121	MSMEG_3431	MSMEG_3431	choline dehydrogenase	-1.53579	0.344891	0.000543802	0.00102943
								4533656	MSMEG_3432	MSMEG_3432	choline dehydrogenase	-1.64444	0.319871	1.53976e-06	4.17277e-06
								4534084	MSMEG_3444	MSMEG_3444	choline dehydrogenase	-1.71117	0.305412	2.01973e-14	1.1544e-13
								4534185	MSMEG_3445	MSMEG_3445	5,10-methylenetetrahydromethanopterin reductase	-1.7038	0.306977	9.94712e-10	3.83965e-09
								4535155	MSMEG_3446	MSMEG_3446	hypothetical protein	-2.01656	0.247147	0.00179745	0.00313358
								4534224	MSMEG_3447	MSMEG_3447	two-component system response regulator	-1.86578	0.274376	2.51038e-24	2.47873e-23
								4535731	MSMEG_3458	MSMEG_3458	hypothetical protein	-1.03907	0.486642	9.67243e-06	2.36789e-05
								4531013	MSMEG_3462	MSMEG_3462	oxidoreductase	-1.13224	0.456206	2.11317e-07	6.33704e-07
								4536041	MSMEG_3466	MSMEG_3466	hypothetical protein	-1.23529	0.424757	0.0350297	0.0494217
								4532045	MSMEG_3470	MSMEG_3470	NAD-dependent epimerase/dehydratase	-1.30229	0.405481	1.05344e-11	4.82005e-11
								4535779	MSMEG_3485	MSMEG_3485	ECF sigma factor RpoE1	-1.44624	0.366978	5.97906e-05	0.000131108
								4537370	MSMEG_3486	katA	catalase KatA	-1.01398	0.495179	0.000966953	0.00175442
								4533231	MSMEG_3498	MSMEG_3498	hypothetical protein	-2.15599	0.224379	0.0103524	0.015889
								4532669	MSMEG_3511	MSMEG_3511	hydroxylase	-1.13211	0.456247	2.48562e-06	6.5587e-06
								4532264	MSMEG_3522	MSMEG_3522	dopamine receptor D4	-1.3713	0.386543	8.35921e-15	4.95229e-14
								4532969	MSMEG_3523	MSMEG_3523	hypothetical protein	-1.28429	0.410574	0.00686414	0.0108328
								4536263	MSMEG_3533	MSMEG_3533	di-/tripeptide transporter	-1.00272	0.499057	0.000281269	0.000554962
								4537411	MSMEG_3544	MSMEG_3544	hypothetical protein	-1.24585	0.42166	5.2328e-77	2.17385e-75
								4533711	MSMEG_3545	MSMEG_3545	hypothetical protein	-1.15791	0.448162	2.41984e-50	5.5886e-49
								4530820	MSMEG_3547	ehuB	ectoine/hydroxyectoine ABC transporter solute-binding protein	-1.8308	0.281109	1.73407e-05	4.09932e-05
								4532142	MSMEG_3548	ehuC	ectoine/hydroxyectoine ABC transporter permease EhuC	-1.35467	0.391024	3.34813e-05	7.6367e-05
								4536535	MSMEG_3550	ehuA	ectoine/hydroxyectoine ABC transporter ATP-binding protein	-1.29337	0.407998	0.000331409	0.000646589
								4534579	MSMEG_3553	hydA	phenylhydantoinase	-1.0337	0.488457	0.00566285	0.00908429
								4531152	MSMEG_3555	MSMEG_3555	hydrolase	-1.21919	0.429525	0.000883755	0.00161378
								4537590	MSMEG_3559	MSMEG_3559	short chain dehydrogenase	-1.30114	0.405805	1.36318e-07	4.18349e-07
								4536292	MSMEG_3568	MSMEG_3568	hypothetical protein	-1.26229	0.416883	0.00106759	0.00192727
								4533653	MSMEG_3577	MSMEG_3577	calpastatin	-1.43502	0.369842	0.000177302	0.000360048
								4537361	MSMEG_3579	MSMEG_3579	transmembrane protein	-1.1061	0.464549	2.41895e-08	8.06673e-08
								4530980	MSMEG_3581	MSMEG_3581	FabG protein	-1.84689	0.277991	1.59559e-33	2.29826e-32
								4531404	MSMEG_3582	lon	ATP-dependent protease La	-4.02335	0.0614967	0	0
								4534976	MSMEG_3583	MSMEG_3583	monooxygenase	-3.47452	0.0899631	0	0
								4534427	MSMEG_3584	MSMEG_3584	membrane protein, MmpL family protein	-1.34652	0.393238	1.08103e-07	3.35997e-07
								4533887	MSMEG_3585	MSMEG_3585	MmpS2 protein	-1.48709	0.356731	0.00218332	0.00374401
								4531480	MSMEG_3586	MSMEG_3586	major facilitator family protein transporter	-1.25932	0.417741	2.00083e-06	5.33737e-06
								4531227	MSMEG_3587	MSMEG_3587	D-serine/D-alanine/glycine transporter	-1.71215	0.305205	3.60052e-07	1.04831e-06
								4530819	MSMEG_3588	MSMEG_3588	hypothetical protein	-2.83163	0.140474	7.13168e-05	0.000154243
								4532505	MSMEG_3589	MSMEG_3589	hypothetical protein	-1.77877	0.291432	0.00138025	0.00245077
								4533163	MSMEG_3590	MSMEG_3590	hypothetical protein	-1.59525	0.330965	9.2863e-09	3.23288e-08
								4536662	MSMEG_3600	MSMEG_3600	hypothetical protein	-1.5552	0.340281	4.68183e-09	1.69216e-08
								4533304	MSMEG_3602	MSMEG_3602	ribose transport ATP-binding protein RbsA	-1.09218	0.469053	4.41002e-32	5.93784e-31
								4533184	MSMEG_3603	MSMEG_3603	oxidoreductase, zinc-binding dehydrogenase	-1.03934	0.486551	4.48208e-26	4.80889e-25
								4534143	MSMEG_3604	MSMEG_3604	sorbitol utilization protein SOU2	-1.4618	0.363039	2.73183e-35	4.22999e-34
								4533707	MSMEG_3605	MSMEG_3605	sorbitol dehydrogenase	-1.32825	0.39825	4.33467e-42	8.02503e-41
								4531771	MSMEG_3606	MSMEG_3606	transcriptional regulator	-1.05692	0.480656	1.24033e-12	6.14126e-12
								4532942	MSMEG_3610	MSMEG_3610	hypothetical protein	-1.46863	0.361326	3.87827e-08	1.26424e-07
								4534760	MSMEG_3617	MSMEG_3617	hypothetical protein	-1.31157	0.402883	0.00394039	0.00646421
								4534367	MSMEG_3643	MSMEG_3643	hypothetical protein	-1.24602	0.42161	0.00656512	0.0104043
								4534520	MSMEG_3653	MSMEG_3653	hypothetical protein	-1.32488	0.399182	0.000137829	0.000284519
								4536051	MSMEG_3659	MSMEG_3659	TetR family transcriptional regulator	-1.09888	0.466878	9.16139e-05	0.000194202
								4532443	MSMEG_3664	MSMEG_3664	transporter monovalent cation:proton antiporter-2 (CPA2) family protein	-1.05975	0.479715	3.64226e-06	9.41735e-06
								4535352	MSMEG_3668	MSMEG_3668	acyl-CoA dehydrogenase	-1.36535	0.388139	3.49579e-10	1.40761e-09
								4531232	MSMEG_3669	MSMEG_3669	hypothetical protein	-1.30887	0.403637	2.75436e-07	8.13413e-07
								4537448	MSMEG_3674	MSMEG_3674	hypothetical protein	-1.41907	0.373953	1.54789e-40	2.76068e-39
								4537638	MSMEG_3685	MSMEG_3685	hypothetical protein	-1.33306	0.396927	1.84018e-59	5.42734e-58
								4537477	MSMEG_3686	MSMEG_3686	hypothetical protein	-1.12977	0.456988	1.63248e-45	3.28085e-44
								4531105	MSMEG_3688	MSMEG_3688	hypothetical protein	-1.2725	0.413942	1.6117e-82	7.36947e-81
								4535107	MSMEG_3689	MSMEG_3689	sodium:solute symporter	-1.35098	0.392024	9.76839e-157	1.18843e-154
								4532562	MSMEG_3690	MSMEG_3690	pseudo	-1.7673	0.293759	1.29334e-102	7.86744e-101
								4534530	MSMEG_3691	galT	galactose-1-phosphate uridylyltransferase	-2.38853	0.190977	3.04769e-52	7.55052e-51
								4534228	MSMEG_3692	galK	galactokinase	-2.37971	0.192148	3.39022e-86	1.604e-84
								4534803	MSMEG_3701	MSMEG_3701	hypothetical protein	-1.39417	0.380463	3.296e-05	7.52284e-05
								4533272	MSMEG_3703	MSMEG_3703	hypothetical protein	-1.2599	0.417572	6.46719e-05	0.000141131
								4534453	MSMEG_3707	MSMEG_3707	hypothetical protein	-1.53735	0.344518	3.03305e-06	7.92946e-06
								4531108	MSMEG_3709	MSMEG_3709	hypothetical protein	-1.15887	0.447863	7.88088e-12	3.64017e-11
								4536472	MSMEG_3712	MSMEG_3712	hypothetical protein	-2.17755	0.221051	0.036591	0.0514965
								4533079	MSMEG_3715	MSMEG_3715	linear gramicidin synthetase subunit C	-1.28184	0.411272	4.57949e-11	1.9898e-10
								4533578	MSMEG_3716	MSMEG_3716	hypothetical protein	-1.73978	0.299415	0.000881136	0.00160994
								4536244	MSMEG_3717	MSMEG_3717	pseudo	-1.15793	0.448156	0.000375153	0.000726112
								4537460	MSMEG_3719	MSMEG_3719	sodium/calcium exchanger protein	-1.21621	0.430411	0.000145609	0.000299437
								4535542	MSMEG_3721	pqqE	pyrroloquinoline quinone biosynthesis protein PqqE	-1.4637	0.362563	5.18345e-05	0.000114696
								4536180	MSMEG_3722	MSMEG_3722	bifunctional coenzyme PQQ synthesis protein C/D	-2.51111	0.175421	0.000750672	0.00138525
								4535189	MSMEG_3723	pqqC	pyrroloquinoline quinone biosynthesis protein PqqC	-1.34558	0.393496	0.000506758	0.000963321
								4535105	MSMEG_3724	pqqB	pyrroloquinoline quinone biosynthesis protein PqqB	-1.08656	0.470883	0.00916592	0.0141766
								4531041	MSMEG_3725	pqqA	coenzyme PQQ biosynthesis protein A	-1.22095	0.429	0.0273908	0.0394365
								4536221	MSMEG_3729	katG	catalase/peroxidase HPI	-1.00966	0.496664	0.000213776	0.000429
								4531040	MSMEG_3781	MSMEG_3781	hypothetical protein	-1.42119	0.373404	1.43981e-06	3.9175e-06
								4532085	MSMEG_3813	MSMEG_3813	NAD-dependent epimerase/dehydratase	-1.61325	0.326862	0.000296902	0.000583441
								4532190	MSMEG_3818	MSMEG_3818	thermolabile glutaminase	-1.20336	0.434263	3.90655e-05	8.81886e-05
								4533319	MSMEG_3820	MSMEG_3820	hypothetical protein	-1.08527	0.471304	0.00471334	0.00764754
								4531656	MSMEG_3825	MSMEG_3825	3-oxoacyl-ACP reductase	-1.40195	0.378418	3.99613e-07	1.16101e-06
								4532634	MSMEG_3840	MSMEG_3840	LysR family transcriptional regulator	-1.00675	0.497666	2.10083e-05	4.91854e-05
								4536336	MSMEG_3841	MSMEG_3841	hypothetical protein	-1.17588	0.442612	7.96016e-08	2.50961e-07
								4533411	MSMEG_3842	MSMEG_3842	esterase	-1.33449	0.396532	0.000117588	0.000245218
								4532107	MSMEG_3849	MSMEG_3849	hypothetical protein	-1.11626	0.461288	0.0388452	0.0544105
								4535484	MSMEG_3850	MSMEG_3850	alkanesulfonate monooxygenase	-1.85544	0.276349	9.60429e-16	6.04751e-15
								4535190	MSMEG_3852	MSMEG_3852	aliphatic sulfonate binding protein	-2.2774	0.20627	1.12727e-17	7.95043e-17
								4530867	MSMEG_3853	MSMEG_3853	aliphatic sulfonates transport ATP-binding protein SsuB	-1.71883	0.303796	2.85461e-10	1.15627e-09
								4534320	MSMEG_3854	MSMEG_3854	aliphatic sulfonates transport permease SsuC	-1.66767	0.314762	8.50516e-09	2.97615e-08
								4537186	MSMEG_3861	MSMEG_3861	amidohydrolase	-1.30532	0.404633	4.79154e-76	1.92028e-74
								4534413	MSMEG_3862	fxsA	FxsA protein	-1.40506	0.377603	5.67803e-71	2.06869e-69
								4534487	MSMEG_3867	MSMEG_3867	ATPase AAA	-1.10686	0.464303	2.17213e-09	8.10888e-09
								4532668	MSMEG_3868	MSMEG_3868	hypothetical protein	-1.44064	0.368403	9.02599e-07	2.50996e-06
								4535605	MSMEG_3869	MSMEG_3869	hypothetical protein	-1.2037	0.434159	5.26139e-08	1.69004e-07
								4535170	MSMEG_3870	MSMEG_3870	alpha-ketoglutarate-dependent taurine dioxygenase	-1.44788	0.366561	3.53417e-10	1.42164e-09
								4533657	MSMEG_3892	MSMEG_3892	hypothetical protein	-1.40423	0.377821	4.23521e-06	1.08762e-05
								4533844	MSMEG_3911	MSMEG_3911	oxidoreductase	-1.61752	0.325896	0.00226594	0.00387594
								4532790	MSMEG_3912	MSMEG_3912	acetoacetyl-CoA reductase	-1.30174	0.405637	0.0027648	0.0046579
								4536162	MSMEG_3914	MSMEG_3914	beta-lactamase	-1.77211	0.29278	1.93706e-70	6.94589e-69
								4532809	MSMEG_3925	MSMEG_3925	AttM/AiiB family protein	-1.11507	0.46167	8.92099e-05	0.000189578
								4537708	MSMEG_3945	MSMEG_3945	universal stress protein family protein	-1.05549	0.481134	2.47969e-57	6.89555e-56
								4532591	MSMEG_3957	MSMEG_3957	hypothetical protein	-1.04959	0.483107	9.58213e-07	2.65594e-06
								4533318	MSMEG_3964	MSMEG_3964	pyruvate dehydrogenase	-1.17266	0.443603	0.00664236	0.0105145
								4531195	MSMEG_3967	MSMEG_3967	TonB-dependent receptor	-1.1613	0.44711	6.95794e-06	1.73325e-05
								4537121	MSMEG_3989	MSMEG_3989	peptidase M20D, amidohydrolase	-1.36705	0.387684	5.30594e-08	1.70321e-07
								4536216	MSMEG_3990	MSMEG_3990	transporter	-1.18374	0.440209	7.36279e-06	1.82809e-05
								4537141	MSMEG_3996	hydA	phenylhydantoinase	-1.34545	0.393532	2.58287e-05	5.98745e-05
								4535305	MSMEG_4011	MSMEG_4011	pyrimidine permease RutG	-1.25546	0.418859	2.06624e-05	4.83922e-05
								4534534	MSMEG_4012	hydA	phenylhydantoinase	-1.01129	0.496102	0.00247771	0.00420753
								4536352	MSMEG_4013	MSMEG_4013	oxidoreductase	-1.10842	0.463802	0.000864751	0.00158205
								4533199	MSMEG_4015	MSMEG_4015	hypothetical protein	-1.4977	0.354117	0.000495019	0.000941793
								4536787	MSMEG_4019	MSMEG_4019	AMP-dependent synthetase/ligase	-1.12883	0.457285	0.000486593	0.000926539
								4534569	MSMEG_4020	MSMEG_4020	enoyl-CoA hydratase/isomerase	-1.56136	0.338832	5.17083e-05	0.000114454
								4535259	MSMEG_4021	MSMEG_4021	hypothetical protein	-2.67775	0.156285	0.000463435	0.000884669
								4531296	MSMEG_4032	MSMEG_4032	zinc-binding alcohol dehydrogenase	-1.14828	0.451163	3.6091e-08	1.18102e-07
								4537518	MSMEG_4050	MSMEG_4050	hypothetical protein	-1.23206	0.42571	0.0161554	0.024111
								4534497	MSMEG_4054	MSMEG_4054	hypothetical protein	-2.06238	0.23942	2.30711e-06	6.11608e-06
								4533266	MSMEG_4061	MSMEG_4061	translation initiation inhibitor	-1.15543	0.448932	0.00364392	0.00600823
								4531798	MSMEG_4063	MSMEG_4063	amidohydrolase	-1.14343	0.452682	9.5713e-39	1.63842e-37
								4537253	MSMEG_4064	MSMEG_4064	zinc-binding alcohol dehydrogenase	-1.41964	0.373807	3.51799e-20	2.86699e-19
								4533815	MSMEG_4074	MSMEG_4074	peroxisomal trans-2-enoyl-CoA reductase	-1.00291	0.498992	0.00537706	0.00865641
								4532590	MSMEG_4076	MSMEG_4076	butyryl-CoA dehydrogenase	-1.12853	0.457382	0.000249888	0.000497076
								4532237	MSMEG_4077	MSMEG_4077	enoyl-CoA hydratase	-1.43754	0.369195	0.000740608	0.00136853
								4533174	MSMEG_4080	MSMEG_4080	pseudo	-1.34542	0.39354	0.0199137	0.0292334
								4533040	MSMEG_4095	MSMEG_4095	monooxygenase	-1.03059	0.489508	0.00540538	0.00869994
								4532678	MSMEG_4097	MSMEG_4097	acyl-CoA dehydrogenase	-1.4735	0.360106	7.37962e-07	2.07844e-06
								4536319	MSMEG_4098	MSMEG_4098	ABC transporter ATP-binding protein	-1.36674	0.387767	3.32752e-05	7.59222e-05
								4534924	MSMEG_4099	MSMEG_4099	ABC transporter permease	-1.06448	0.478145	0.00113042	0.00203368
								4537549	MSMEG_4100	MSMEG_4100	ABC transporter permease	-1.39459	0.380354	1.11662e-05	2.70732e-05
								4536055	MSMEG_4102	MSMEG_4102	hypothetical protein	-1.26292	0.416701	1.421e-05	3.40291e-05
								4537507	MSMEG_4103	MSMEG_4103	alkanesulfonate monooxygenase	-1.35881	0.389905	3.12214e-05	7.15478e-05
								4536629	MSMEG_4104	MSMEG_4104	transporter major facilitator family protein	-1.17994	0.441371	0.000300858	0.000590875
								4537313	MSMEG_4139	MSMEG_4139	pseudo	-1.06479	0.478043	0.000553761	0.00104683
								4536200	MSMEG_4141	MSMEG_4141	hypothetical protein	-2.00924	0.248404	1.89991e-131	1.61801e-129
								4531730	MSMEG_4147	MSMEG_4147	major facilitator superfamily protein	-1.49655	0.3544	1.04133e-07	3.24397e-07
								4533009	MSMEG_4153	MSMEG_4153	cytochrome P450	-1.64457	0.319842	0.00753458	0.0117985
								4536651	MSMEG_4154	MSMEG_4154	transposase, Mutator family protein	-1.05714	0.480585	0.000279223	0.000551261
								4537188	MSMEG_4155	MSMEG_4155	transposase A	-1.2539	0.419314	4.08623e-05	9.19705e-05
								4534908	MSMEG_4156	MSMEG_4156	transposase	-1.58284	0.333825	4.87233e-10	1.93108e-09
								4537725	MSMEG_4157	MSMEG_4157	transposase	-1.31302	0.402477	0.000279231	0.000551261
								4531858	MSMEG_4202	MSMEG_4202	hypothetical protein	-1.3324	0.397106	7.13097e-09	2.5225e-08
								4531018	MSMEG_4203	MSMEG_4203	peptidase S8/S53 subtilisin kexin sedolisin	-1.2709	0.414402	6.71851e-09	2.38775e-08
								4531149	MSMEG_4204	MSMEG_4204	catalase	-1.36366	0.388596	5.17334e-09	1.86388e-08
								4536401	MSMEG_4205	MSMEG_4205	transcriptional regulator	-1.29018	0.408899	3.45306e-17	2.37874e-16
								4532784	MSMEG_4206	MSMEG_4206	pseudo	-1.30872	0.403679	3.3354e-15	2.03621e-14
								4531993	MSMEG_4208	MSMEG_4208	integral membrane protein	-1.36259	0.388884	4.59599e-08	1.48682e-07
								4536893	MSMEG_4209	MSMEG_4209	integral membrane protein	-2.05311	0.240964	2.48834e-08	8.27785e-08
								4533207	MSMEG_4210	MSMEG_4210	hypothetical protein	-1.63007	0.323073	2.1896e-07	6.54862e-07
								4535220	MSMEG_4211	MSMEG_4211	two component system histidine kinase	-1.46626	0.36192	9.693e-18	6.90056e-17
								4531583	MSMEG_4212	MSMEG_4212	transcriptional regulatory protein CitT	-1.11954	0.460239	1.61796e-06	4.36908e-06
								4532331	MSMEG_4213	MSMEG_4213	cytochrome P450 hydroxylase	-1.35801	0.390121	4.74446e-06	1.21018e-05
								4537128	MSMEG_4283	sucB	dihydrolipoamide acetyltransferase	-1.17278	0.443565	2.04587e-78	8.55122e-77
								4536087	MSMEG_4312	MSMEG_4312	pseudo	-1.48968	0.356091	0.0049912	0.00807145
								4535590	MSMEG_4316	MSMEG_4316	methylated-DNA--protein-cysteine methyltransferase	-1.24108	0.423056	2.83458e-16	1.84981e-15
								4532243	MSMEG_4331	MSMEG_4331	transcriptional regulator	-1.2043	0.433981	6.75463e-10	2.64327e-09
								4536897	MSMEG_4332	MSMEG_4332	glycerol-3-phosphate dehydrogenase	-1.05122	0.48256	1.01384e-10	4.26902e-10
								4535360	MSMEG_4333	MSMEG_4333	TetR family transcriptional regulator	-1.55652	0.339969	4.78664e-09	1.72638e-08
								4530988	MSMEG_4335	MSMEG_4335	diacylglycerol kinase	-1.06153	0.479123	0.000140451	0.000289617
								4537012	MSMEG_4341	MSMEG_4341	hypothetical protein	-1.6236	0.324525	6.16938e-05	0.000135064
								4532132	MSMEG_4345	MSMEG_4345	hypothetical protein	-1.52144	0.348339	0.000306331	0.000600758
								4537520	MSMEG_4351	MSMEG_4351	oxidoreductase YjgI	-1.66051	0.316328	5.76564e-153	6.65784e-151
								4534844	MSMEG_4363	MSMEG_4363	hypothetical protein	-1.43914	0.368788	4.22954e-05	9.48514e-05
								4533752	MSMEG_4364	MSMEG_4364	hypothetical protein	-1.44127	0.368244	0.00336359	0.00558385
								4537337	MSMEG_4369	MSMEG_4369	hypothetical protein	-1.42987	0.371164	1.69994e-06	4.57774e-06
								4533655	MSMEG_4371	MSMEG_4371	vanillate O-demethylase	-1.448	0.366529	9.58684e-11	4.03928e-10
								4536478	MSMEG_4372	MSMEG_4372	capreomycidine hydroxylase	-1.04036	0.486205	0.000366283	0.00070955
								4533879	MSMEG_4373	MSMEG_4373	polysaccharide deacetylase	-1.33427	0.396593	0.00101453	0.00183488
								4535424	MSMEG_4374	speB	agmatinase	-1.60435	0.328884	5.41566e-07	1.55094e-06
								4532325	MSMEG_4375	MSMEG_4375	3-oxoacyl-ACP reductase	-1.60317	0.329154	1.39769e-07	4.28169e-07
								4537479	MSMEG_4376	MSMEG_4376	3-oxoacyl-ACP reductase	-1.60478	0.328786	2.20011e-10	8.97564e-10
								4532616	MSMEG_4377	MSMEG_4377	amino acid permease	-2.26885	0.207495	1.89752e-14	1.08637e-13
								4533470	MSMEG_4378	MSMEG_4378	two-component system response regulator	-1.59911	0.33008	1.78079e-05	4.19956e-05
								4531874	MSMEG_4385	MSMEG_4385	peptide ABC transporter	-1.28669	0.409891	6.80141e-09	2.4147e-08
								4535386	MSMEG_4386	MSMEG_4386	ABC transporter permease	-1.46956	0.361092	2.88514e-09	1.07003e-08
								4536857	MSMEG_4387	MSMEG_4387	ABC transporter permease	-1.47986	0.358524	6.37577e-12	2.97114e-11
								4535491	MSMEG_4388	MSMEG_4388	ABC transporter ATP-binding protein	-1.30851	0.403737	2.81244e-12	1.34464e-11
								4531284	MSMEG_4389	MSMEG_4389	monooxygenase, NtaA/SnaA/SoxA family protein	-1.31888	0.400847	5.96417e-13	3.03012e-12
								4535026	MSMEG_4390	MSMEG_4390	hypothetical protein	-1.6494	0.318773	1.72581e-07	5.2374e-07
								4532046	MSMEG_4391	MSMEG_4391	acyl-CoA dehydrogenase	-1.49786	0.354079	6.41031e-22	5.67925e-21
								4534085	MSMEG_4392	MSMEG_4392	organophopsphate acid anhydrase	-1.21347	0.431232	2.43669e-07	7.24308e-07
								4536172	MSMEG_4393	MSMEG_4393	carboxyvinyl-carboxyphosphonate phosphorylmutase	-1.55253	0.340912	8.42952e-07	2.35274e-06
								4536966	MSMEG_4398	MSMEG_4398	hypothetical protein	-1.18072	0.441131	0.00014101	0.000290681
								4535168	MSMEG_4404	MSMEG_4404	hypothetical protein	-1.32646	0.398746	0.00786929	0.0122892
								4531856	MSMEG_4405	MSMEG_4405	ECF sigma factor RpoE1	-1.64139	0.320548	8.48368e-05	0.000181189
								4531712	MSMEG_4406	MSMEG_4406	UsfY protein	-2.08432	0.235807	0.00068692	0.00127833
								4532025	MSMEG_4407	MSMEG_4407	hypothetical protein	-1.32095	0.400271	0.0191751	0.0282648
								4535373	MSMEG_4410	MSMEG_4410	hypothetical protein	-1.07619	0.474281	0.00953007	0.0146897
								4534993	MSMEG_4411	MSMEG_4411	oxidoreductase FAD-binding region	-1.2524	0.419751	0.00634926	0.0100951
								4531904	MSMEG_4412	MSMEG_4412	oxidoreductase, molybdopterin binding	-1.54226	0.343348	7.05559e-05	0.000152699
								4535797	MSMEG_4415	tal	transaldolase	-1.10123	0.466118	0.00637505	0.010129
								4531164	MSMEG_4419	MSMEG_4419	glucose-1-dehydrogenase	-1.07698	0.474019	0.00195992	0.00339252
								4537263	MSMEG_4420	MSMEG_4420	cupin	-1.83364	0.280556	0.000500709	0.000952354
								4534319	MSMEG_4421	MSMEG_4421	hypothetical protein	-1.6033	0.329123	3.01641e-05	6.91947e-05
								4536508	MSMEG_4422	MSMEG_4422	oxidoreductase	-1.80756	0.285674	2.02953e-06	5.40971e-06
								4533897	MSMEG_4423	MSMEG_4423	oxidoreductase	-1.75788	0.295682	1.03707e-05	2.52883e-05
								4532438	MSMEG_4424	MSMEG_4424	endoribonuclease L-PSP	-1.25427	0.419207	0.0172868	0.025659
								4532185	MSMEG_4426	MSMEG_4426	hypothetical protein	-1.0514	0.4825	0.0032119	0.00535028
								4534110	MSMEG_4427	MSMEG_4427	transmembrane efflux pump	-1.33603	0.396109	7.91587e-07	2.22029e-06
								4533842	MSMEG_4428	MSMEG_4428	hypothetical protein	-1.2945	0.407676	0.000214507	0.00043034
								4532806	MSMEG_4432	MSMEG_4432	hypothetical protein	-2.57392	0.167947	3.2479e-05	7.42549e-05
								4533306	MSMEG_4433	MSMEG_4433	dehydrogenase	-1.4509	0.365794	0.000190027	0.000384742
								4537387	MSMEG_4435	MSMEG_4435	dimethylmenaquinone methyltransferase	-1.45491	0.364778	0.000435167	0.000834918
								4536243	MSMEG_4436	MSMEG_4436	transketolase	-1.33993	0.395039	1.09613e-07	3.40536e-07
								4533028	MSMEG_4439	MSMEG_4439	acetyltransferase	-1.46776	0.361543	0.00273269	0.00461179
								4533577	MSMEG_4440	MSMEG_4440	glucose-1-dehydrogenase	-1.4306	0.370977	3.39256e-05	7.72769e-05
								4531447	MSMEG_4441	MSMEG_4441	cupin	-1.91704	0.264797	4.19896e-06	1.07912e-05
								4533660	MSMEG_4442	MSMEG_4442	zinc-binding oxidoreductase	-1.56574	0.337804	9.05006e-05	0.000191962
								4537533	MSMEG_4444	MSMEG_4444	hypothetical protein	-1.47191	0.360505	1.50874e-06	4.09197e-06
								4536987	MSMEG_4446	lpdA	pseudo	-1.43629	0.369516	1.21665e-06	3.33432e-06
								4531343	MSMEG_4457	MSMEG_4457	AsnC family transcriptional regulator	-1.01995	0.493135	0.000329697	0.000643803
								4531645	MSMEG_4458	MSMEG_4458	transmembrane transporter	-1.32766	0.398415	1.55056e-06	4.19704e-06
								4537057	MSMEG_4459	speB	agmatinase	-1.23246	0.42559	3.47007e-05	7.88208e-05
								4533728	MSMEG_4460	MSMEG_4460	acetolactate synthase	-1.16895	0.444746	3.57561e-07	1.04194e-06
								4534754	MSMEG_4462	MSMEG_4462	sodium:solute symporter	-1.17718	0.442214	8.5381e-08	2.68436e-07
								4531322	MSMEG_4465	MSMEG_4465	cutinase	-1.46333	0.362654	1.71147e-51	4.12023e-50
								4532017	MSMEG_4474	MSMEG_4474	acyl-CoA oxidase	-1.03258	0.488836	8.14108e-63	2.556e-61
								4530932	MSMEG_4478	MSMEG_4478	tRNA	-1.16167	0.446993	0.0481988	0.0664196
								4532621	MSMEG_4498	MSMEG_4498	hypothetical protein	-1.61738	0.325927	0.000684916	0.00127495
								4535012	MSMEG_4499	MSMEG_4499	hypothetical protein	-1.38671	0.382435	4.25887e-60	1.27822e-58
								4535559	MSMEG_4500	MSMEG_4500	hypothetical protein	-1.03733	0.487228	0.0193246	0.0284667
								4531248	MSMEG_4506	MSMEG_4506	hypothetical protein	-3.63915	0.0802615	5.29303e-33	7.45071e-32
								4533283	MSMEG_4508	MSMEG_4508	hypothetical protein	-2.99115	0.125769	2.9056e-46	5.99874e-45
								4534571	MSMEG_4509	MSMEG_4509	MbtG protein	-2.67336	0.156761	4.18874e-129	3.4383e-127
								4532531	MSMEG_4510	MSMEG_4510	peptide synthetase mbtf	-2.35328	0.195701	6.74362e-252	2.41812e-249
								4532105	MSMEG_4511	MSMEG_4511	linear gramicidin synthetase subunit B	-2.84174	0.139492	0	0
								4535546	MSMEG_4512	MSMEG_4512	polyketide synthase	-1.9663	0.255908	2.16792e-92	1.12748e-90
								4535359	MSMEG_4513	MSMEG_4513	polyketide synthase	-2.05908	0.23997	1.46948e-48	3.22953e-47
								4537571	MSMEG_4514	MSMEG_4514	thioesterase	-1.95774	0.257431	3.00119e-13	1.55966e-12
								4532835	MSMEG_4515	MSMEG_4515	non-ribosomal peptide synthetase	-1.67871	0.312361	2.21413e-49	4.9297e-48
								4536892	MSMEG_4516	MSMEG_4516	2,3-dihydroxybenzoate-AMP ligase	-1.54813	0.341954	2.7949e-18	2.05633e-17
								4532366	MSMEG_4517	MSMEG_4517	TetR family transcriptional regulator	-1.21386	0.431115	6.4268e-06	1.60918e-05
								4536542	MSMEG_4518	MSMEG_4518	hypothetical protein	-1.60927	0.327764	1.97609e-08	6.64843e-08
								4535436	MSMEG_4519	MSMEG_4519	NrtC protein	-1.48245	0.357881	3.98828e-11	1.7474e-10
								4532853	MSMEG_4520	MSMEG_4520	sulfate/thiosulfate import ATP-binding protein CysA	-1.38648	0.382498	2.24107e-08	7.51767e-08
								4535273	MSMEG_4521	MSMEG_4521	Tat (twin-arginine translocation) pathway signal sequence	-1.73963	0.299447	1.69509e-09	6.41235e-09
								4537487	MSMEG_4523	MSMEG_4523	binding-protein-dependent transporters inner membrane component	-2.15959	0.22382	2.86071e-12	1.36676e-11
								4535472	MSMEG_4539	MSMEG_4539	alkanesulfonate monooxygenase	-1.15981	0.44757	2.30634e-06	6.11608e-06
								4533567	MSMEG_4540	MSMEG_4540	hypothetical protein	-1.84248	0.278842	9.14211e-19	6.87474e-18
								4534635	MSMEG_4541	MSMEG_4541	ABC transporter ATP-binding protein	-1.49554	0.354648	8.47063e-12	3.90199e-11
								4535863	MSMEG_4542	MSMEG_4542	oligopeptide transport integral membrane protein	-1.51587	0.349686	2.42855e-08	8.09477e-08
								4532015	MSMEG_4543	MSMEG_4543	ABC transporter	-1.53392	0.345339	0.00011456	0.000239343
								4534396	MSMEG_4545	MSMEG_4545	extracellular solute-binding protein	-1.43322	0.370303	3.84012e-07	1.11759e-06
								4533323	MSMEG_4546	MSMEG_4546	pseudo	-1.76171	0.294899	7.59153e-132	6.54697e-130
								4532077	MSMEG_4547	MSMEG_4547	acyl-CoA dehydrogenase	-1.37551	0.385416	3.58379e-07	1.04388e-06
								4535565	MSMEG_4548	MSMEG_4548	acetyltransferase, gnat family protein	-1.49436	0.354939	9.46676e-06	2.32004e-05
								4537375	MSMEG_4549	MSMEG_4549	amino acid permease	-1.55831	0.339548	1.13685e-11	5.19128e-11
								4536850	MSMEG_4550	MSMEG_4550	transposase	-1.91812	0.2646	0.00417056	0.00681227
								4534458	MSMEG_4551	MSMEG_4551	monoxygenase	-1.40961	0.376413	1.90845e-06	5.11295e-06
								4534513	MSMEG_4552	ssuD	nitrilotriacetate monooxygenase component A	-1.22521	0.427736	3.92719e-05	8.85958e-05
								4536979	MSMEG_4573	MSMEG_4573	competence protein	-1.65179	0.318244	7.05561e-18	5.08138e-17
								4536350	MSMEG_4574	MSMEG_4574	DNA-binding protein	-1.36382	0.388553	1.71848e-07	5.21747e-07
								4531461	MSMEG_4576	MSMEG_4576	SpfH domain-containing protein	-1.01164	0.495982	0.000122096	0.00025392
								4534358	MSMEG_4588	MSMEG_4588	nitrate/sulfonate/bicarbonate ABC transporter inner membrane protein	-1.02688	0.49077	5.62337e-05	0.000123627
								4536510	MSMEG_4589	MSMEG_4589	fused rhodanese/cystathionine beta-lyase	-1.10719	0.464198	6.70297e-12	3.12149e-11
								4535028	MSMEG_4592	MSMEG_4592	acyl-CoA dehydrogenase	-1.39611	0.379952	1.61948e-09	6.13995e-09
								4536578	MSMEG_4593	MSMEG_4593	acyl-CoA dehydrogenase	-1.26111	0.417222	4.47235e-05	9.9902e-05
								4533151	MSMEG_4600	MSMEG_4600	hypothetical protein	-1.40479	0.377673	0.0375057	0.052675
								4532298	MSMEG_4606	MSMEG_4606	hypothetical protein	-1.5859	0.333117	1.46192e-06	3.97608e-06
								4535516	MSMEG_4609	MSMEG_4609	LysR family transcriptional regulator	-1.57827	0.334883	4.90774e-07	1.415e-06
								4536641	MSMEG_4610	MSMEG_4610	IgiC	-1.03995	0.486345	0.00682568	0.0107771
								4533451	MSMEG_4613	MSMEG_4613	hypothetical protein	-1.60935	0.327746	0.00128736	0.00229782
								4536471	MSMEG_4616	MSMEG_4616	pseudo	-1.8664	0.274256	1.32592e-07	4.07463e-07
								4531885	MSMEG_4619	MSMEG_4619	cytochrome P450	-1.262	0.416966	7.43103e-07	2.09138e-06
								4534279	MSMEG_4637	MSMEG_4637	hypothetical protein	-1.08098	0.472707	0.000742491	0.00137163
								4537514	MSMEG_4638	MSMEG_4638	vanillate O-demethylase	-1.36546	0.38811	1.24415e-05	3.00155e-05
								4532294	MSMEG_4639	MSMEG_4639	hypothetical protein	-1.27269	0.413887	0.00352205	0.00582562
								4532940	MSMEG_4648	MSMEG_4648	DNA-binding protein	-1.21247	0.43153	7.14933e-05	0.000154483
								4535225	MSMEG_4649	MSMEG_4649	phytanoyl-CoA dioxygenase	-1.34143	0.39463	3.50134e-11	1.54199e-10
								4533745	MSMEG_4650	MSMEG_4650	oxidoreductase YisS	-1.09661	0.467614	5.3086e-05	0.000117123
								4537664	MSMEG_4651	MSMEG_4651	AP endonuclease, family protein 2	-1.03713	0.487297	6.27286e-07	1.78517e-06
								4536522	MSMEG_4652	MSMEG_4652	D-oliose 4-ketoreductase	-1.01143	0.496053	1.48003e-12	7.28572e-12
								4533275	MSMEG_4655	MSMEG_4655	AraC family transcriptional regulator	-1.04005	0.48631	4.09801e-06	1.05397e-05
								4532662	MSMEG_4660	MSMEG_4660	hypothetical protein	-1.59563	0.330878	4.74882e-10	1.88432e-09
								4532276	MSMEG_4688	MSMEG_4688	hypothetical protein	-1.07087	0.476031	2.614e-66	8.77301e-65
								4531266	MSMEG_4760	MSMEG_4760	pseudo	-1.37611	0.385257	2.40175e-06	6.35708e-06
								4531065	MSMEG_4764	MSMEG_4764	ABC transporter permease	-1.20518	0.433716	0.000121326	0.000252678
								4532324	MSMEG_4768	MSMEG_4768	transcriptional regulator	-1.36206	0.389027	6.72429e-05	0.00014604
								4532712	MSMEG_4774	MSMEG_4774	AMP-dependent synthetase/ligase	-1.79847	0.28748	1.46672e-14	8.49727e-14
								4531955	MSMEG_4775	MSMEG_4775	enoyl-CoA hydratase/isomerase	-1.46581	0.362033	9.57696e-08	2.99439e-07
								4535611	MSMEG_4776	MSMEG_4776	glyoxalase/bleomycin resistance protein/dioxygenase	-1.40822	0.376776	7.86766e-05	0.000168826
								4533156	MSMEG_4777	MSMEG_4777	hypothetical protein	-1.37587	0.385319	0.00213315	0.0036672
								4530816	MSMEG_4778	MSMEG_4778	thiolase	-1.08959	0.469895	0.00582445	0.00932159
								4535773	MSMEG_4782	MSMEG_4782	hypothetical protein	-1.35282	0.391525	7.42946e-05	0.000160129
								4535266	MSMEG_4785	MSMEG_4785	mce-family protein mce1f	-1.6556	0.317405	5.70049e-13	2.90482e-12
								4534531	MSMEG_4786	MSMEG_4786	virulence factor mce family protein	-1.07701	0.474011	0.00106345	0.00192031
								4535676	MSMEG_4787	MSMEG_4787	virulence factor mce family protein	-1.69434	0.308995	1.52091e-11	6.88501e-11
								4535710	MSMEG_4788	MSMEG_4788	pseudo	-1.1462	0.451813	0.00363284	0.00599286
								4532988	MSMEG_4790	MSMEG_4790	IS1096, tnpA protein	-3.55319	0.0851891	0.00349206	0.00578023
								4537160	MSMEG_4796	MSMEG_4796	hypothetical protein	-1.17273	0.44358	0.000218208	0.00043725
								4537091	MSMEG_4798	MSMEG_4798	L-carnitine dehydratase/bile acid-inducible protein F	-1.38046	0.384096	4.30607e-09	1.56298e-08
								4536382	MSMEG_4799	MSMEG_4799	aldehyde dehydrogenase	-1.51261	0.350476	1.45021e-10	5.98804e-10
								4533675	MSMEG_4800	MSMEG_4800	3-oxoacyl-ACP reductase	-1.1471	0.451533	0.000328916	0.000642461
								4533303	MSMEG_4801	MSMEG_4801	carveol dehydrogenase	-1.11433	0.461906	0.000219507	0.000439594
								4531459	MSMEG_4802	MSMEG_4802	hypothetical protein	-1.19537	0.436675	0.0401602	0.0561024
								4536173	MSMEG_4805	MSMEG_4805	acyl-CoA dehydrogenase	-1.00609	0.497895	0.000308587	0.000604835
								4532749	MSMEG_4806	MSMEG_4806	acyl-CoA dehydrogenase	-1.00422	0.498541	0.000115135	0.000240471
								4536113	MSMEG_4807	MSMEG_4807	amidohydrolase	-1.01438	0.495041	0.00460447	0.00747979
								4532215	MSMEG_4808	MSMEG_4808	amidohydrolase	-1.1811	0.441014	9.72096e-05	0.000205297
								4534752	MSMEG_4809	MSMEG_4809	Rieske (2Fe-2S) domain-containing protein	-1.35121	0.391962	0.00071024	0.00131634
								4536575	MSMEG_4812	MSMEG_4812	respiratory-chain NADH dehydrogenase domain-containing protein	-1.24817	0.420982	1.30834e-06	3.57407e-06
								4534291	MSMEG_4813	MSMEG_4813	hypothetical protein	-1.63935	0.321001	0.00241993	0.00411865
								4535081	MSMEG_4814	MSMEG_4814	hypothetical protein	-1.56469	0.33805	4.96683e-15	2.98931e-14
								4533232	MSMEG_4815	MSMEG_4815	hypothetical protein	-1.13922	0.454004	2.65895e-05	6.15125e-05
								4535955	MSMEG_4816	MSMEG_4816	6-phosphogluconate dehydrogenase	-1.28597	0.410095	0.00014751	0.000302797
								4535332	MSMEG_4817	MSMEG_4817	6-phosphogluconate dehydrogenase	-1.08773	0.4705	0.000718517	0.00133023
								4531523	MSMEG_4818	MSMEG_4818	cytochrome P450	-1.35768	0.390209	2.43048e-06	6.42066e-06
								4534865	MSMEG_4819	MSMEG_4819	hypothetical protein	-2.05977	0.239855	0.0010287	0.00185903
								4536310	MSMEG_4820	MSMEG_4820	hypothetical protein	-1.34707	0.39309	1.33169e-06	3.63493e-06
								4536716	MSMEG_4821	MSMEG_4821	hypothetical protein	-1.35241	0.391639	0.00480663	0.00778777
								4537695	MSMEG_4823	MSMEG_4823	cytochrome p450	-1.51112	0.350839	1.95907e-08	6.60094e-08
								4536290	MSMEG_4836	MSMEG_4836	FadE121 protein	-1.4795	0.358612	0.000189432	0.00038365
								4537130	MSMEG_4837	MSMEG_4837	amidohydrolase	-1.04863	0.483426	0.00852199	0.0132346
								4533744	MSMEG_4838	MSMEG_4838	hypothetical protein	-2.12893	0.228627	0.0173292	0.0257108
								4531731	MSMEG_4842	MSMEG_4842	amidohydrolase	-1.91989	0.264275	1.98379e-11	8.9094e-11
								4533557	MSMEG_4844	MSMEG_4844	acyl-CoA dehydrogenase	-1.25285	0.419618	9.07061e-06	2.22616e-05
								4536013	MSMEG_4845	MSMEG_4845	acyl-CoA dehydrogenase	-1.34832	0.392749	3.43139e-08	1.12665e-07
								4535913	MSMEG_4846	MSMEG_4846	enoyl-CoA hydratase	-1.33595	0.396131	1.86156e-06	4.99323e-06
								4531991	MSMEG_4850	MSMEG_4850	short-chain dehydrogenase/reductase SDR	-1.2995	0.406268	3.08833e-07	9.08498e-07
								4535752	MSMEG_4857	MSMEG_4857	hypothetical protein	-1.92986	0.262455	0.000443901	0.000850349
								4533741	MSMEG_4858	MSMEG_4858	TetR family transcriptional regulator	-1.00516	0.498216	0.00137061	0.00243875
								4530904	MSMEG_4859	MSMEG_4859	oxidoreductase, short chain dehydrogenase/reductase	-1.32903	0.398037	8.35566e-07	2.33499e-06
								4531282	MSMEG_4860	MSMEG_4860	alpha/beta hydrolase	-1.25401	0.419282	4.98561e-05	0.000110714
								4536309	MSMEG_4861	MSMEG_4861	cyclase	-1.22558	0.427626	0.0009115	0.00166089
								4536871	MSMEG_4862	MSMEG_4862	3-alpha-hydroxysteroid dehydrogenase	-1.38969	0.381647	6.2968e-07	1.79063e-06
								4532686	MSMEG_4863	MSMEG_4863	hypothetical protein	-1.35782	0.390171	6.28184e-05	0.000137394
								4535230	MSMEG_4864	MSMEG_4864	3-ketosteroid-delta-1-dehydrogenase	-1.35461	0.391041	1.39257e-08	4.76046e-08
								4531580	MSMEG_4865	mhpB	3-(2,3-dihydroxyphenyl)propionate dioxygenase	-1.80481	0.286218	1.81591e-10	7.44392e-10
								4535740	MSMEG_4866	mhpA	3-(3-hydroxyphenyl)propionate hydroxylase	-1.18176	0.440813	3.75248e-06	9.68396e-06
								4534756	MSMEG_4867	MSMEG_4867	2-hydroxy-6-ketonona-2,4-dienedioic acid hydrolase	-1.50785	0.351634	4.88529e-08	1.57742e-07
								4533599	MSMEG_4868	MSMEG_4868	transcriptional regulator	-1.32713	0.398561	1.10051e-07	3.41584e-07
								4530865	MSMEG_4869	MSMEG_4869	LAO/AO transporter ATPase	-1.24247	0.422648	1.9746e-07	5.9395e-07
								4536391	MSMEG_4870	MSMEG_4870	FAD binding domain-containing protein	-1.49874	0.353863	2.99379e-13	1.557e-12
								4530889	MSMEG_4871	MSMEG_4871	3-hydroxyacyl-CoA dehydrogenase	-1.57787	0.334976	9.53329e-11	4.0192e-10
								4535001	MSMEG_4872	MSMEG_4872	short chain dehydrogenase	-1.27179	0.414145	3.29463e-05	7.52221e-05
								4532300	MSMEG_4873	MSMEG_4873	enoyl-CoA hydratase/isomerase	-1.20748	0.433025	0.000231234	0.000462005
								4534800	MSMEG_4874	MSMEG_4874	acyl-CoA dehydrogenase	-1.58628	0.333028	4.45997e-10	1.77591e-09
								4534813	MSMEG_4875	MSMEG_4875	acyl-CoA dehydrogenase	-2.0632	0.239285	1.24478e-16	8.32256e-16
								4535459	MSMEG_4876	MSMEG_4876	acyl-CoA synthetase	-1.39848	0.379329	1.01749e-08	3.52603e-08
								4534345	MSMEG_4877	MSMEG_4877	CaiB/BaiF family protein	-1.43581	0.369638	1.84815e-08	6.24267e-08
								4536646	MSMEG_4878	MSMEG_4878	2Fe-2S iron-sulfur cluster binding domain-containing protein	-1.0114	0.496065	0.0263271	0.0380014
								4531633	MSMEG_4879	MSMEG_4879	hypothetical protein	-1.36414	0.388467	6.25305e-08	1.99168e-07
								4533439	MSMEG_4881	MSMEG_4881	methylmalonyl-CoA mutase, N-terminus of large subunit	-1.46731	0.361657	3.71642e-11	1.63144e-10
								4533928	MSMEG_4882	MSMEG_4882	short chain dehydrogenase	-1.47792	0.359005	3.7447e-08	1.22187e-07
								4537291	MSMEG_4883	MSMEG_4883	AMP-dependent synthetase/ligase	-1.61175	0.327202	6.10457e-10	2.40407e-09
								4534352	MSMEG_4884	MSMEG_4884	hypothetical protein	-1.35065	0.392114	0.00055812	0.00105448
								4534225	MSMEG_4886	MSMEG_4886	major facilitator family protein transporter	-1.48818	0.356463	2.23997e-15	1.38359e-14
								4534615	MSMEG_4887	MSMEG_4887	cytochrome P450	-1.01729	0.494043	0.000682101	0.00127006
								4531582	MSMEG_4892	MSMEG_4892	hypothetical protein	-1.32443	0.399307	9.03099e-07	2.51033e-06
								4534797	MSMEG_4928	MSMEG_4928	methylated-DNA--protein-cysteine methyltransferase	-1.61297	0.326925	0.00195938	0.00339244
								4531792	MSMEG_4929	rrfB	5S ribosomal RNA	-2.56485	0.169006	0.00676511	0.0106914
								4533024	MSMEG_4952	MSMEG_4952	acyl-CoA synthetase	-1.10429	0.46513	5.33926e-09	1.9196e-08
								4533876	MSMEG_4961	MSMEG_4961	hypothetical protein	-2.44627	0.183485	8.14179e-248	2.64143e-245
								4531175	MSMEG_4963	MSMEG_4963	peptide synthetase ScpsB	-1.40366	0.377968	1.2516e-09	4.78784e-09
								4536744	MSMEG_4977	MSMEG_4977	3'(2'),5'-bisphosphate nucleotidase	-1.42273	0.373006	8.56123e-75	3.29535e-73
								4533278	MSMEG_4978	cysNC	bifunctional sulfate adenylyltransferase subunit 1/adenylylsulfate kinase	-2.42877	0.185723	0	0
								4537710	MSMEG_4979	cysD	sulfate adenylyltransferase subunit 2	-2.26339	0.208283	1.25918e-223	3.17733e-221
								4532111	MSMEG_4981	MSMEG_4981	phosphotransferase enzyme family protein	-1.26093	0.417275	1.7587e-09	6.62723e-09
								4535856	MSMEG_4982	MSMEG_4982	hypothetical protein	-1.47605	0.359472	7.467e-09	2.63316e-08
								4536517	MSMEG_4983	MSMEG_4983	TetR family transcriptional regulator	-1.14389	0.452538	1.03066e-06	2.85096e-06
								4530868	MSMEG_4985	MSMEG_4985	carbonic anhydrase	-1.04813	0.483595	2.52203e-13	1.31566e-12
								4533441	MSMEG_4987	MSMEG_4987	glycosyl transferase family protein	-1.03329	0.488596	1.04244e-09	4.01025e-09
								4535008	MSMEG_4988	MSMEG_4988	integral membrane protein	-1.23611	0.424517	6.36557e-13	3.22923e-12
								4536780	MSMEG_4990	MSMEG_4990	DNA-binding response regulator	-1.01124	0.496119	2.05185e-13	1.07948e-12
								4532830	MSMEG_4994	MSMEG_4994	flagella membrane glycoprotein 1B	-1.483	0.357745	0.000525664	0.00099759
								4533875	MSMEG_5000	MSMEG_5000	LysR family transcriptional regulator	-1.04694	0.483993	3.56098e-06	9.2107e-06
								4537521	MSMEG_5001	MSMEG_5001	pesticide degrading monooxygenase	-1.45801	0.363994	3.67486e-15	2.23202e-14
								4535069	MSMEG_5010	MSMEG_5010	hypothetical protein	-1.03935	0.486545	2.96066e-14	1.6684e-13
								4534191	MSMEG_5012	MSMEG_5012	trans-sialidase	-1.21089	0.432001	0.00947325	0.014612
								4536721	MSMEG_5027	MSMEG_5027	glyoxalase	-1.1881	0.43888	0.000215015	0.000431233
								4532299	MSMEG_5029	MSMEG_5029	alkanal monooxygenase subunit alpha	-1.55094	0.341287	3.30254e-133	2.92211e-131
								4531180	MSMEG_5033	MSMEG_5033	pseudo	-1.50437	0.352484	2.85906e-11	1.26486e-10
								4537382	MSMEG_5035	MSMEG_5035	hypothetical protein	-1.169	0.44473	0.000218121	0.000437205
								4533202	MSMEG_5048	MSMEG_5048	hypothetical protein	-1.4613	0.363166	4.9134e-132	4.29167e-130
								4536637	MSMEG_5051	MSMEG_5051	major facilitator superfamily protein	-1.59464	0.331106	1.56082e-110	9.93818e-109
								4532491	MSMEG_5071	MSMEG_5071	hypothetical protein	-1.35181	0.3918	1.31886e-93	7.13128e-92
								4537435	MSMEG_5072	MSMEG_5072	RNA polymerase sigma factor SigE	-1.43736	0.369243	3.08941e-146	3.28878e-144
								4535213	MSMEG_5098	MSMEG_5098	hypothetical protein	-1.26226	0.41689	0.00374262	0.00615756
								4530830	MSMEG_5105	MSMEG_5105	hypothetical protein	-1.31052	0.403175	0.00516135	0.00833672
								4531895	MSMEG_5106	MSMEG_5106	HNH endonuclease	-1.44539	0.367192	3.10579e-08	1.02468e-07
								4533841	MSMEG_5110	MSMEG_5110	pseudo	-1.91636	0.264922	1.01589e-10	4.27503e-10
								4537327	MSMEG_5115	MSMEG_5115	hypothetical protein	-1.09942	0.466704	0.0197441	0.028997
								4534098	MSMEG_5119	pruA	1-pyrroline-5-carboxylate dehydrogenase	-1.12997	0.456925	2.77867e-72	1.02886e-70
								4533749	MSMEG_5123	MSMEG_5123	pseudo	-1.45409	0.364985	1.04597e-13	5.63336e-13
								4536771	MSMEG_5125	MSMEG_5125	hypothetical protein	-1.10091	0.466221	7.59617e-18	5.44192e-17
								4531522	MSMEG_5137	narI	respiratory nitrate reductase subunit gamma	-1.20058	0.435101	0.000189029	0.000382948
								4537713	MSMEG_5138	narJ	nitrate reductase molybdenum cofactor assembly chaperone	-1.52353	0.347833	3.00708e-08	9.93079e-08
								4532273	MSMEG_5140	MSMEG_5140	nitrate reductase subunit alpha	-1.28053	0.411645	4.30728e-11	1.87511e-10
								4534667	MSMEG_5166	MSMEG_5166	Na+/solute symporter	-1.07393	0.475023	7.64074e-05	0.000164423
								4537146	MSMEG_5167	MSMEG_5167	major facilitator superfamily protein	-1.45481	0.364802	7.68395e-41	1.38861e-39
								4533983	MSMEG_5168	MSMEG_5168	hypothetical protein	-1.20882	0.432622	1.26371e-09	4.82876e-09
								4533878	MSMEG_5190	MSMEG_5190	TetR family transcriptional regulator	-1.35828	0.390046	3.10659e-06	8.11237e-06
								4532150	MSMEG_5192	MSMEG_5192	aldo/keto reductase	-1.04699	0.483977	0.00050882	0.000966701
								4535432	MSMEG_5195	MSMEG_5195	hypothetical protein	-1.32474	0.399222	0.00563195	0.00903899
								4534891	MSMEG_5204	MSMEG_5204	oxidoreductase, short chain dehydrogenase/reductase	-1.03415	0.488305	0.000982764	0.00178121
								4532595	MSMEG_5232	MSMEG_5232	hypothetical protein	-1.42455	0.372536	0.0128693	0.0194927
								4531383	MSMEG_5251	MSMEG_5251	hypothetical protein	-1.01542	0.494684	1.61126e-07	4.90068e-07
								4531823	MSMEG_5254	MSMEG_5254	hypothetical protein	-1.27714	0.412613	1.16317e-08	4.00235e-08
								4534118	MSMEG_5271	MSMEG_5271	esterase	-1.60165	0.3295	3.73688e-111	2.4247e-109
								4536788	MSMEG_5275	MSMEG_5275	permease of the major facilitator superfamily protein	-1.95873	0.257255	0	0
								4530917	MSMEG_5283	MSMEG_5283	hydrolase, CocE/NonD family protein	-1.02334	0.491976	7.93005e-09	2.78636e-08
								4537726	MSMEG_5290	MSMEG_5290	hypothetical protein	-1.55752	0.339734	8.12729e-06	2.01057e-05
								4536416	MSMEG_5295	MSMEG_5295	acyl-CoA synthetase	-1.32963	0.397871	3.89958e-12	1.84756e-11
								4531295	MSMEG_5297	MSMEG_5297	oxalyl-CoA decarboxylase	-1.36953	0.387018	2.96157e-15	1.81286e-14
								4534072	MSMEG_5298	MSMEG_5298	hypothetical protein	-1.58906	0.332388	1.58607e-32	2.17861e-31
								4532280	MSMEG_5301	MSMEG_5301	transcriptional regulator	-1.04441	0.484843	0.000195884	0.000395541
								4532825	MSMEG_5305	MSMEG_5305	choline dehydrogenase	-1.18239	0.44062	7.81134e-14	4.27116e-13
								4533017	MSMEG_5309	MSMEG_5309	hypothetical protein	-1.12915	0.457186	9.41688e-07	2.61333e-06
								4534239	MSMEG_5310	MSMEG_5310	SAM-dependent methyltransferase	-1.18194	0.44076	2.52971e-12	1.21458e-11
								4535838	MSMEG_5311	MSMEG_5311	hypothetical protein	-1.57579	0.335458	9.19738e-09	3.2052e-08
								4536596	MSMEG_5312	MSMEG_5312	multidrug ABC transporter ATPase	-1.30655	0.404285	4.30726e-05	9.64039e-05
								4531024	MSMEG_5313	MSMEG_5313	hypothetical protein	-1.00634	0.497806	0.0156889	0.0234754
								4533382	MSMEG_5314	MSMEG_5314	hypothetical protein	-1.36393	0.388521	7.06165e-09	2.49927e-08
								4536999	MSMEG_5316	MSMEG_5316	glutamine ABC transporter ATP-binding protein	-1.01839	0.493667	7.71217e-15	4.58491e-14
								4534305	MSMEG_5319	MSMEG_5319	alkylhydroperoxidase	-1.37808	0.384731	1.01101e-09	3.90036e-09
								4535795	MSMEG_5321	MSMEG_5321	hypothetical protein	-1.01489	0.494867	0.00683649	0.0107917
								4535369	MSMEG_5322	MSMEG_5322	hypothetical protein	-1.28951	0.409091	2.36681e-07	7.05383e-07
								4536694	MSMEG_5323	MSMEG_5323	hypothetical protein	-1.37763	0.384852	1.44988e-08	4.94644e-08
								4536764	MSMEG_5332	MSMEG_5332	TetR family transcriptional regulator	-1.27962	0.411904	2.49912e-06	6.59174e-06
								4534004	MSMEG_5334	MSMEG_5334	hypothetical protein	-1.29986	0.406166	0.000254592	0.000505547
								4537292	MSMEG_5336	MSMEG_5336	amidate substrates transporter protein	-1.44106	0.368298	1.11421e-06	3.06464e-06
								4535646	MSMEG_5337	MSMEG_5337	pseudo	-1.16091	0.447231	0.00198956	0.00344032
								4537290	MSMEG_5338	MSMEG_5338	MarR family transcriptional regulator	-1.23502	0.424837	0.00057056	0.0010753
								4531145	MSMEG_5339	MSMEG_5339	nitrile hydratase regulator1	-1.12027	0.460007	4.02612e-07	1.16922e-06
								4532214	MSMEG_5341	MSMEG_5341	dipeptidyl aminopeptidase/acylaminoacyl peptidase	-1.13534	0.455227	0.00134148	0.00239004
								4532140	MSMEG_5344	MSMEG_5344	hypothetical protein	-1.3891	0.381803	2.87531e-08	9.53259e-08
								4536909	MSMEG_5347	MSMEG_5347	transporter major facilitator family protein	-1.42196	0.373206	9.3526e-05	0.000198132
								4531899	MSMEG_5348	MSMEG_5348	medium-chain fatty acid-CoA ligase	-1.50536	0.352242	5.87157e-09	2.0999e-08
								4536938	MSMEG_5353	MSMEG_5353	methyltransferase	-1.20681	0.433226	1.49106e-05	3.56008e-05
								4533219	MSMEG_5355	MSMEG_5355	hypothetical protein	-1.64182	0.320452	1.40168e-71	5.13422e-70
								4532024	MSMEG_5357	MSMEG_5357	hypothetical protein	-1.96788	0.255629	0.00187163	0.00325374
								4535080	MSMEG_5360	MSMEG_5360	formate/nitrate transporter	-1.55881	0.339431	8.93859e-05	0.000189774
								4536385	MSMEG_5364	MSMEG_5364	amidohydrolase	-1.62216	0.324849	1.38435e-09	5.27789e-09
								4533421	MSMEG_5365	MSMEG_5365	RNA polymerase sigma-70 factor	-1.32345	0.399579	6.8208e-05	0.000147921
								4531081	MSMEG_5366	MSMEG_5366	hypothetical protein	-1.18841	0.438787	0.00272404	0.00460176
								4531271	MSMEG_5367	MSMEG_5367	pseudo	-1.14802	0.451243	0.0111157	0.0169839
								4534327	MSMEG_5372	MSMEG_5372	sensor protein KdpD	-1.20108	0.43495	1.59632e-14	9.20115e-14
								4536047	MSMEG_5373	MSMEG_5373	nitrilase 2	-1.0248	0.491479	2.59839e-06	6.84299e-06
								4533445	MSMEG_5375	MSMEG_5375	GntR family transcriptional regulator	-1.14682	0.451618	3.3188e-08	1.09179e-07
								4536203	MSMEG_5382	MSMEG_5382	pseudo	-1.12303	0.459128	1.06146e-08	3.67093e-08
								4535572	MSMEG_5383	MSMEG_5383	dehydrogenase/reductase SDR family protein member 4	-1.14717	0.451509	4.94769e-05	0.000109943
								4532117	MSMEG_5385	MSMEG_5385	metallo-beta-lactamase	-1.24305	0.422477	1.66762e-05	3.95321e-05
								4535524	MSMEG_5386	MSMEG_5386	rhodanese-like domain-containing protein	-1.26869	0.415036	0.000748526	0.00138166
								4531677	MSMEG_5387	MSMEG_5387	hypothetical protein	-1.2073	0.433079	6.30029e-06	1.57925e-05
								4537032	MSMEG_5389	MSMEG_5389	LysA protein	-1.77493	0.292209	2.25276e-12	1.08467e-11
								4534833	MSMEG_5392	kdpA	potassium-transporting ATPase A	-1.41366	0.375358	1.80127e-11	8.11642e-11
								4534328	MSMEG_5393	kdpB	potassium-transporting ATPase subunit B	-1.35925	0.389784	6.11016e-09	2.18293e-08
								4534162	MSMEG_5394	MSMEG_5394	potassium-transporting ATPase subunit C	-1.19221	0.437631	0.000434607	0.000834079
								4531052	MSMEG_5397	recQ	ATP-dependent DNA helicase RecQ	-1.34275	0.394268	6.55203e-05	0.000142662
								4533391	MSMEG_5398	MSMEG_5398	ISMsm4, transposase	-1.53503	0.345071	0.029137	0.0416951
								4534378	MSMEG_5403	cadA	cadmium-translocating P-type ATPase	-1.18372	0.440216	1.0197e-09	3.93165e-09
								4537535	MSMEG_5406	MSMEG_5406	hypothetical protein	-1.2096	0.43239	8.35155e-45	1.64448e-43
								4534816	MSMEG_5407	MSMEG_5407	integral membrane protein	-1.36603	0.387956	1.92002e-41	3.53542e-40
								4535247	MSMEG_5421	MSMEG_5421	hypothetical protein	-1.79686	0.287799	4.66342e-55	1.26079e-53
								4536407	MSMEG_5433	MSMEG_5433	4Fe-4S ferredoxin	-1.15344	0.449553	1.07625e-06	2.96981e-06
								4533823	MSMEG_5434	MSMEG_5434	hypothetical protein	-1.63098	0.322869	3.71288e-09	1.36219e-08
								4533990	MSMEG_5453	MSMEG_5453	hypothetical protein	-1.41691	0.374513	2.28956e-08	7.67279e-08
								4532475	MSMEG_5455	MSMEG_5455	PE family protein	-1.31746	0.40124	8.84321e-06	2.17505e-05
								4535384	MSMEG_5456	MSMEG_5456	MK35 lipoprotein	-1.36522	0.388176	0.000343847	0.000669132
								4532769	MSMEG_5461	MSMEG_5461	hypothetical protein	-1.22225	0.428614	0.000568508	0.00107262
								4536040	MSMEG_5466	MSMEG_5466	oxidoreductase	-1.00078	0.49973	7.71027e-05	0.00016571
								4536208	MSMEG_5486	MSMEG_5486	peptidase S1 and S6, chymotrypsin/Hap	-1.5685	0.337159	2.49057e-155	2.97689e-153
								4533109	MSMEG_5490	MSMEG_5490	hypothetical protein	-1.18979	0.438367	6.92742e-10	2.70467e-09
								4531198	MSMEG_5491	MSMEG_5491	acyl-CoA dehydrogenase	-1.2026	0.434493	1.96058e-06	5.23821e-06
								4532161	MSMEG_5500	MSMEG_5500	hypothetical protein	-1.63336	0.322337	0.000176246	0.00035833
								4531269	MSMEG_5508	MSMEG_5508	alkaline phosphatase	-1.33371	0.396746	4.93204e-08	1.591e-07
								4533698	MSMEG_5528	MSMEG_5528	hypothetical protein	-1.89877	0.268172	2.80748e-07	8.28741e-07
								4537217	MSMEG_5530	MSMEG_5530	aliphatic sulfonates transport permease SsuC	-1.32983	0.397815	3.5074e-05	7.95735e-05
								4536413	MSMEG_5531	MSMEG_5531	ABC transporter ATP-binding protein	-1.61599	0.326241	1.58018e-10	6.50893e-10
								4532200	MSMEG_5532	MSMEG_5532	FAD dependent oxidoreductase	-1.29784	0.406736	1.95111e-08	6.5774e-08
								4536480	MSMEG_5533	MSMEG_5533	4Fe-4S ferredoxin	-1.61194	0.327157	6.34356e-07	1.80228e-06
								4536302	MSMEG_5558	MSMEG_5558	hypothetical protein	-1.59407	0.331236	6.4875e-43	1.22776e-41
								4537374	MSMEG_5561	MSMEG_5561	HPP family protein	-1.18682	0.439269	4.74666e-05	0.000105717
								4537155	MSMEG_5563	MSMEG_5563	AraC family transcriptional regulator	-1.17423	0.443121	5.72575e-07	1.63493e-06
								4537396	MSMEG_5564	MSMEG_5564	NAD(P)H dehydrogenase, quinone family protein	-1.12414	0.458775	0.000563342	0.00106376
								4531299	MSMEG_5578	MSMEG_5578	hypothetical protein	-1.13886	0.454119	3.5811e-05	8.10296e-05
								4537345	MSMEG_5579	MSMEG_5579	MarR family transcriptional regulator	-1.36606	0.387949	0.000414453	0.000796747
								4531063	MSMEG_5583	MSMEG_5583	HNH endonuclease	-1.03056	0.489522	1.04025e-07	3.24211e-07
								4531337	MSMEG_5585	MSMEG_5585	hypothetical protein	-1.21711	0.430144	0.000237145	0.000473109
								4533194	MSMEG_5596	MSMEG_5596	oxidoreductase	-1.53646	0.344731	2.07192e-09	7.76031e-09
								4535577	MSMEG_5599	MSMEG_5599	hypothetical protein	-2.21178	0.215868	2.78558e-05	6.42021e-05
								4532514	MSMEG_5603	MSMEG_5603	ArsR family transcriptional regulator	-3.87355	0.0682254	1.13854e-112	7.53092e-111
								4531635	MSMEG_5604	MSMEG_5604	integral membrane protein	-4.70012	0.0384701	0	0
								4532171	MSMEG_5605	MSMEG_5605	cytochrome bd ubiquinol oxidase subunit I	-1.02259	0.492231	8.60931e-46	1.7509e-44
								4531274	MSMEG_5608	MSMEG_5608	acetyl-CoA acetyltransferase	-1.37875	0.384551	2.0295e-10	8.28954e-10
								4531567	MSMEG_5618	MSMEG_5618	acyl-CoA dehydrogenase	-1.40048	0.378802	4.72337e-09	1.70446e-08
								4537429	MSMEG_5619	MSMEG_5619	acyl-CoA dehydrogenase	-1.5852	0.333277	3.35532e-14	1.88301e-13
								4534076	MSMEG_5620	MSMEG_5620	enoyl-CoA hydratase	-1.34972	0.392369	0.000121667	0.00025326
								4536123	MSMEG_5621	MSMEG_5621	acyl-CoA dehydrogenase	-1.20168	0.434769	1.38463e-07	4.24548e-07
								4535000	MSMEG_5624	MSMEG_5624	oxidoreductase, short chain dehydrogenase/reductase	-1.25431	0.419193	1.00732e-06	2.78979e-06
								4533191	MSMEG_5628	MSMEG_5628	oxidoreductase, short chain dehydrogenase/reductase	-1.43452	0.369969	1.05553e-07	3.2837e-07
								4536074	MSMEG_5629	MSMEG_5629	hypothetical protein	-1.21753	0.430019	7.39143e-12	3.42803e-11
								4533420	MSMEG_5631	MSMEG_5631	AMP-dependent synthetase/ligase	-1.31302	0.402478	4.02472e-08	1.3101e-07
								4533877	MSMEG_5640	MSMEG_5640	amylo-alpha-1,6-glucosidase	-1.43135	0.370784	4.02476e-21	3.45522e-20
								4534512	MSMEG_5650	MSMEG_5650	AMP-dependent synthetase/ligase	-1.41998	0.373717	5.97982e-11	2.56609e-10
								4536398	MSMEG_5651	MSMEG_5651	LuxR family transcriptional regulator	-1.05532	0.481189	0.000128406	0.00026631
								4533666	MSMEG_5652	MSMEG_5652	alpha/beta hydrolase	-1.47673	0.359303	6.92446e-09	2.4571e-08
								4532400	MSMEG_5653	MSMEG_5653	cytosine/purines uracil thiamine allantoin permease	-1.19167	0.437796	1.76541e-11	7.96013e-11
								4537671	MSMEG_5654	MSMEG_5654	LysR family transcriptional regulator	-1.30291	0.405307	1.27991e-07	3.94393e-07
								4535619	MSMEG_5655	MSMEG_5655	carbon-nitrogen hydrolase	-1.47581	0.359532	5.89951e-11	2.53426e-10
								4535060	MSMEG_5656	hisD	histidinol dehydrogenase	-1.46096	0.363251	1.24628e-25	1.31642e-24
								4534214	MSMEG_5692	MSMEG_5692	hypothetical protein	-1.55766	0.339702	6.20481e-06	1.55588e-05
								4532764	MSMEG_5700	MSMEG_5700	hypothetical protein	-2.16981	0.22224	2.62896e-241	8.14141e-239
								4534851	MSMEG_5711	MSMEG_5711	short chain dehydrogenase	-1.70818	0.306045	7.31397e-12	3.39673e-11
								4537005	MSMEG_5714	MSMEG_5714	short-chain dehydrogenase/reductase SDR	-1.05416	0.481579	0.000757122	0.00139662
								4535766	MSMEG_5737	MSMEG_5737	hypothetical protein	-1.03108	0.489345	0.0255119	0.0368872
								4535433	MSMEG_5739	MSMEG_5739	long-chain fatty-acid--CoA ligase	-1.07401	0.474998	4.29981e-46	8.82367e-45
								4532632	MSMEG_5742	MSMEG_5742	acyltransferase domain-containing protein	-1.19862	0.435691	3.00212e-05	6.88899e-05
								4537118	MSMEG_5743	MSMEG_5743	patatin	-1.24636	0.42151	8.26646e-06	2.04056e-05
								4533535	MSMEG_5746	MSMEG_5746	gas vesicle protein	-1.2212	0.428925	5.255e-05	0.000116166
								4533358	MSMEG_5754	MSMEG_5754	gp41 protein	-1.04514	0.484599	1.39597e-06	3.80127e-06
								4533554	MSMEG_5759	MSMEG_5759	PE family protein	-1.25948	0.417695	2.67423e-05	6.181e-05
								4533848	MSMEG_5760	MSMEG_5760	GntR family transcriptional regulator	-1.04285	0.485366	3.36726e-09	1.24073e-08
								4531159	MSMEG_5761	MSMEG_5761	cupin	-1.04558	0.484449	0.00413314	0.00675439
								4536140	MSMEG_5762	MSMEG_5762	zinc-binding oxidoreductase	-1.46627	0.361916	9.03548e-10	3.50163e-09
								4534552	MSMEG_5763	MSMEG_5763	hypothetical protein	-1.35993	0.389601	9.8834e-05	0.000208534
								4535539	MSMEG_5764	MSMEG_5764	cyanamide hydratase	-1.00085	0.499706	0.00063618	0.00119009
								4535898	MSMEG_5765	MSMEG_5765	globin	-1.46211	0.362961	3.92137e-05	8.84938e-05
								4535904	MSMEG_5787	MSMEG_5787	hypothetical protein	-1.07737	0.473893	0.0294839	0.0421649
								4536320	MSMEG_5802	MSMEG_5802	oxidoreductase, short chain dehydrogenase/reductase	-1.4013	0.378587	3.73483e-08	1.21923e-07
								4530919	MSMEG_5807	MSMEG_5807	D-methionine transport ATP-binding protein MetN	-1.48561	0.357097	5.31727e-12	2.49151e-11
								4532982	MSMEG_5808	MSMEG_5808	binding-protein-dependent transporters inner membrane component	-1.25001	0.420444	0.000255533	0.000506974
								4534804	MSMEG_5809	MSMEG_5809	lipoprotein YaeC	-1.47425	0.359921	1.54002e-10	6.3512e-10
								4537276	MSMEG_5810	MSMEG_5810	monooxygenase	-1.3295	0.397905	3.36846e-13	1.7452e-12
								4537328	MSMEG_5812	MSMEG_5812	short chain dehydrogenase	-1.13138	0.456479	0.000105096	0.000221061
								4533804	MSMEG_5813	MSMEG_5813	carveol dehydrogenase	-1.20978	0.432335	0.00204497	0.00352451
								4530993	MSMEG_5840	MSMEG_5840	hypothetical protein	-1.26551	0.415953	1.05158e-05	2.56146e-05
								4530996	MSMEG_5844	MSMEG_5844	hypothetical protein	-1.13521	0.455268	5.02276e-05	0.00011143
								4536757	MSMEG_5860	MSMEG_5860	TetR family transcriptional regulator	-1.09742	0.467352	0.000533155	0.00101096
								4536372	MSMEG_5879	MSMEG_5879	D-alanyl-D-alanine dipeptidase	-1.17891	0.441684	2.63527e-07	7.79935e-07
								4536740	MSMEG_5880	MSMEG_5880	nicotine dehydrogenase	-1.15786	0.448177	3.33657e-08	1.09711e-07
								4534456	MSMEG_5882	MSMEG_5882	carbon monoxide dehydrogenase	-1.04509	0.484615	1.8076e-07	5.471e-07
								4534991	MSMEG_5905	MSMEG_5905	hypothetical protein	-1.67049	0.314146	0.00234047	0.0039914
								4537737	MSMEG_5910	MSMEG_5910	quinone binding protein	-1.13847	0.454242	0.000620185	0.0011624
								4532321	MSMEG_5917	MSMEG_5917	hypothetical protein	-1.00644	0.497774	5.74808e-05	0.000126206
								4533135	MSMEG_5918	MSMEG_5918	P450 heme-thiolate protein	-1.03717	0.487281	2.40209e-05	5.59502e-05
								4534781	MSMEG_5933	MSMEG_5933	hypothetical protein	-1.25583	0.418753	8.02842e-07	2.24816e-06
								4532435	MSMEG_5942	MSMEG_5942	AMP-dependent synthetase/ligase	-1.65905	0.316647	2.71691e-13	1.41516e-12
								4536633	MSMEG_5944	MSMEG_5944	glucose-methanol-choline oxidoreductase	-1.29427	0.407743	0.000103493	0.000217821
								4534650	MSMEG_5946	MSMEG_5946	hypothetical protein	-1.33892	0.395317	1.04634e-07	3.25672e-07
								4534105	MSMEG_5948	MSMEG_5948	glycosyl transferase family protein	-1.08852	0.470243	0.00263222	0.00445217
								4535075	MSMEG_5953	MSMEG_5953	hypothetical protein	-1.0192	0.49339	0.017653	0.0261367
								4531014	MSMEG_5954	MSMEG_5954	cell surface polysaccharide biosynthesis	-1.6184	0.325696	2.05371e-05	4.81318e-05
								4535983	MSMEG_5958	MSMEG_5958	hypothetical protein	-1.41148	0.375925	0.000681664	0.00126994
								4534960	MSMEG_5986	glmS	glucosamine--fructose-6-phosphate aminotransferase	-1.77375	0.292447	1.02744e-09	3.95926e-09
								4537426	MSMEG_6000	MSMEG_6000	short chain dehydrogenase	-1.27663	0.412757	5.54943e-07	1.58658e-06
								4532837	MSMEG_6012	MSMEG_6012	acyl-CoA dehydrogenase	-1.03846	0.486848	7.16001e-11	3.04882e-10
								4534627	MSMEG_6013	fadD	pseudo	-1.24959	0.420569	7.85634e-12	3.63129e-11
								4534629	MSMEG_6014	MSMEG_6014	acyl-CoA dehydrogenase	-1.24225	0.422714	8.78383e-11	3.71934e-10
								4535406	MSMEG_6015	MSMEG_6015	acyl-CoA dehydrogenase	-1.26136	0.41715	1.53426e-07	4.67692e-07
								4532685	MSMEG_6016	MSMEG_6016	acyl-CoA dehydrogenase	-1.071	0.475989	5.63704e-09	2.02026e-08
								4532323	MSMEG_6018	MSMEG_6018	xylose transporter permease XylH	-1.29768	0.406779	4.74485e-12	2.23714e-11
								4534270	MSMEG_6019	MSMEG_6019	sugar ABC transporter ATPase	-1.29384	0.407864	2.55652e-06	6.74054e-06
								4531707	MSMEG_6020	MSMEG_6020	sugar ABC transporter periplasmic protein	-1.65299	0.317981	7.70821e-07	2.16472e-06
								4534333	MSMEG_6021	xylA	xylose isomerase	-1.36458	0.388347	5.9428e-06	1.49569e-05
								4532072	MSMEG_6023	MSMEG_6023	transposase	-1.6466	0.319392	1.646e-11	7.44142e-11
								4532175	MSMEG_6024	MSMEG_6024	acetoacetyl-CoA synthetase	-1.56308	0.338428	8.21508e-35	1.24932e-33
								4534083	MSMEG_6026	MSMEG_6026	3-hydroxybutyrate dehydrogenase	-1.0416	0.485787	0.000787541	0.00144896
								4531683	MSMEG_6028	MSMEG_6028	LysR family transcriptional regulator	-1.15619	0.448696	1.70229e-05	4.03258e-05
								4531138	MSMEG_6033	MSMEG_6033	hypothetical protein	-1.08028	0.472937	2.111e-33	3.00884e-32
								4535677	MSMEG_6048	MSMEG_6048	cobalamin synthesis protein/P47K	-1.08173	0.472462	4.55787e-05	0.000101646
								4535123	MSMEG_6050	MSMEG_6050	solute-binding lipoprotein	-1.121	0.459774	6.33369e-05	0.000138439
								4537555	MSMEG_6051	MSMEG_6051	pseudo	-1.31259	0.402597	1.23771e-14	7.23198e-14
								4537537	MSMEG_6052	MSMEG_6052	ABC transporter ATP-binding protein	-1.4332	0.370309	1.24557e-07	3.84158e-07
								4531290	MSMEG_6055	MSMEG_6055	hypothetical protein	-1.31697	0.401376	6.6253e-05	0.000144103
								4537162	MSMEG_6057	MSMEG_6057	MspD protein	-1.10865	0.463729	0.000313154	0.00061361
								4536521	MSMEG_6066	rpsN	30S ribosomal protein S14	-1.51765	0.349255	5.60526e-05	0.000123269
								4534128	MSMEG_6067	rpmG	50S ribosomal protein L33	-1.49608	0.354514	0.0213111	0.0311572
								4536227	MSMEG_6069	MSMEG_6069	CobW/P47K domain-containing protein	-1.25068	0.420252	2.18693e-09	8.15966e-09
								4531515	MSMEG_6070	rpmE2	50S ribosomal protein L31	-1.5932	0.331436	0.00039372	0.000760753
								4535201	MSMEG_6115	MSMEG_6115	phosphoglycerate dehydrogenase	-1.41196	0.3758	4.30878e-10	1.71771e-09
								4533768	MSMEG_6117	MSMEG_6117	glucarate dehydratase	-1.23658	0.424377	6.79748e-10	2.65546e-09
								4534218	MSMEG_6118	MSMEG_6118	IclR-family protein transcriptional regulator	-1.40787	0.376869	1.32989e-05	3.20048e-05
								4537493	MSMEG_6119	MSMEG_6119	hypothetical protein	-1.06545	0.477824	0.00662112	0.0104857
								4531821	MSMEG_6120	MSMEG_6120	peptide transporter ATP-binding protein	-1.30434	0.404907	1.13469e-06	3.11845e-06
								4533597	MSMEG_6121	MSMEG_6121	dipeptide transport ATP-binding protein DppD	-1.39577	0.380041	9.28873e-10	3.59569e-09
								4536108	MSMEG_6122	MSMEG_6122	ABC transporter	-1.10029	0.466424	8.73283e-05	0.000186044
								4531514	MSMEG_6123	MSMEG_6123	ABC transporter	-1.24487	0.421947	1.46519e-06	3.98178e-06
								4536709	MSMEG_6124	MSMEG_6124	peptide ABC transporter substrate-binding protein	-1.46946	0.361117	3.54609e-08	1.16319e-07
								4532288	MSMEG_6133	MSMEG_6133	5-dehydro-4-deoxyglucarate dehydratase	-1.12904	0.45722	5.45491e-10	2.15695e-09
								4536371	MSMEG_6164	MSMEG_6164	hypothetical protein	-1.47969	0.358565	3.56689e-05	8.07619e-05
								4531814	MSMEG_6167	MSMEG_6167	type II secretion system protein F	-1.6889	0.310163	8.91869e-12	4.10561e-11
								4533430	MSMEG_6168	MSMEG_6168	type II secretion system protein F	-1.45298	0.365267	2.26372e-11	1.01133e-10
								4535166	MSMEG_6169	MSMEG_6169	type II/IV secretion system protein	-1.189	0.438605	7.50513e-09	2.64524e-08
								4534229	MSMEG_6170	MSMEG_6170	hypothetical protein	-1.48019	0.358441	3.12442e-06	8.1527e-06
								4532471	MSMEG_6171	MSMEG_6171	hypothetical protein	-1.34875	0.392631	1.14542e-12	5.67544e-12
								4536042	MSMEG_6181	MSMEG_6181	hypothetical protein	-1.11106	0.462955	0.00638558	0.0101431
								4537689	MSMEG_6205	MSMEG_6205	hypothetical protein	-1.03583	0.487734	0.00167245	0.00293066
								4537561	MSMEG_6209	MSMEG_6209	hypothetical protein	-1.39163	0.381135	6.17496e-32	8.2815e-31
								4533384	MSMEG_6231	MSMEG_6231	hypothetical protein	-1.05798	0.480302	1.11057e-07	3.44079e-07
								4535015	MSMEG_6244	MSMEG_6244	TetR family transcriptional regulator	-1.42239	0.373093	0.000193779	0.000391651
								4533138	MSMEG_6254	MSMEG_6254	hypothetical protein	-1.03725	0.487257	6.74534e-06	1.68152e-05
								4537425	MSMEG_6270	MSMEG_6270	hypothetical protein	-1.12333	0.459032	0.00402947	0.00659765
								4533305	MSMEG_6278	MSMEG_6278	metallo-beta-lactamase superfamily protein	-1.16711	0.445314	1.17091e-54	3.08007e-53
								4532636	MSMEG_6309	MSMEG_6309	ABC transporter ATP-binding protein	-1.04449	0.484816	1.41247e-42	2.65101e-41
								4536813	MSMEG_6323	MSMEG_6323	hypothetical protein	-1.15111	0.45028	0.0104955	0.0160869
								4530953	MSMEG_6324	MSMEG_6324	peroxidase	-1.22248	0.428547	5.136e-05	0.000113831
								4534971	MSMEG_6325	MSMEG_6325	hypothetical protein	-1.6812	0.311824	1.98799e-06	5.30728e-06
								4537743	MSMEG_6331	MSMEG_6331	ABC transporter permease	-1.31103	0.403032	1.135e-10	4.74695e-10
								4534729	MSMEG_6332	MSMEG_6332	amino acid ABC transporter permease	-1.54695	0.342232	5.80207e-07	1.65465e-06
								4532391	MSMEG_6333	MSMEG_6333	amino acid ABC transporter ATP-binding protein	-1.62568	0.324058	1.05414e-17	7.47335e-17
								4532751	MSMEG_6334	MSMEG_6334	ABC transporter substrate-binding protein	-1.51805	0.349157	1.06554e-06	2.94623e-06
								4537096	MSMEG_6335	MSMEG_6335	hypothetical protein	-1.59956	0.329978	0.0117618	0.0179188
								4533704	MSMEG_6340	MSMEG_6340	short-chain dehydrogenase/reductase SDR	-1.08982	0.469821	4.96465e-07	1.4302e-06
								4534651	MSMEG_6370	pcaC	4-carboxymuconolactone decarboxylase	-1.14745	0.451423	0.00250231	0.00424614
								4535393	MSMEG_6371	MSMEG_6371	GntR family transcriptional regulator	-1.30225	0.405493	7.5133e-13	3.79734e-12
								4536252	MSMEG_6375	MSMEG_6375	transporter major facilitator family protein	-1.26608	0.415789	7.58789e-11	3.22497e-10
								4534032	MSMEG_6376	MSMEG_6376	LacI family transcriptional regulator	-1.06613	0.477597	4.17166e-05	9.37386e-05
								4534391	MSMEG_6377	MSMEG_6377	hypothetical protein	-1.68831	0.310291	0.0117245	0.01787
								4537519	MSMEG_6379	MSMEG_6379	transporter major facilitator family protein	-1.11225	0.462573	1.81615e-05	4.27851e-05
								4535515	MSMEG_6399	MSMEG_6399	antigen 85-C	-1.21572	0.430557	2.08181e-67	7.16331e-66
								4536718	MSMEG_6419	MSMEG_6419	hypothetical protein	-1.50281	0.352867	1.06932e-09	4.11134e-09
								4531728	MSMEG_6429	MSMEG_6429	hypothetical protein	-1.59673	0.330626	0.00227468	0.00388892
								4534372	MSMEG_6443	dinP	DNA polymerase IV	-1.15976	0.447587	2.68777e-13	1.40106e-12
								4531373	MSMEG_6454	MSMEG_6454	hypothetical protein	-1.07754	0.473836	4.34806e-80	1.91118e-78
								4536405	MSMEG_6460	MSMEG_6460	hypothetical protein	-1.33418	0.396618	0.023901	0.0347424
								4535873	MSMEG_6469	MSMEG_6469	hypothetical protein	-1.04117	0.485933	5.7211e-07	1.63429e-06
								4532839	MSMEG_6470	MSMEG_6470	hypothetical protein	-1.24325	0.422419	3.52371e-05	7.99168e-05
								4537368	MSMEG_6472	MSMEG_6472	hypothetical protein	-1.39442	0.380397	6.61846e-06	1.65231e-05
								4536470	MSMEG_6479	MSMEG_6479	transcriptional regulator	-1.13854	0.454218	3.05618e-06	7.98687e-06
								4533575	MSMEG_6486	MSMEG_6486	FAD/FMN-binding oxidoreductase	-1.04085	0.48604	7.86359e-32	1.05048e-30
								4533931	MSMEG_6487	MSMEG_6487	2-hydroxy-3-carboxy-6-oxo-7-methylocta-2, 4-dienoate decarboxylase	-1.21922	0.429514	4.17773e-36	6.6347e-35
								4536826	MSMEG_6488	MSMEG_6488	hypothetical protein	-1.56855	0.337147	3.73051e-22	3.37082e-21
								4532137	MSMEG_6489	MSMEG_6489	hypothetical protein	-1.85319	0.276779	1.78423e-42	3.32131e-41
								4531005	MSMEG_6490	MSMEG_6490	major facilitator superfamily protein	-2.0822	0.236155	5.30518e-94	2.91485e-92
								4532780	MSMEG_6491	MSMEG_6491	aldehyde dehydrogenase	-2.05846	0.240072	5.25565e-135	4.71142e-133
								4536479	MSMEG_6492	MSMEG_6492	GAF domain-containing protein	-1.10579	0.464649	1.13642e-13	6.10123e-13
								4533260	MSMEG_6493	MSMEG_6493	hypothetical protein	-1.60054	0.329754	1.32532e-12	6.54781e-12
								4534923	MSMEG_6494	MSMEG_6494	nitrate/sulfonate/bicarbonate ABC transporter inner membrane protein	-1.48877	0.356317	6.32554e-07	1.79791e-06
								4535252	MSMEG_6495	MSMEG_6495	nitrate/sulfonate/bicarbonate ABC transporter inner membrane protein	-1.45124	0.365708	2.59455e-10	1.05344e-09
								4536063	MSMEG_6496	MSMEG_6496	nitrate/sulfonate/bicarbonate ABC transporter ATPase subunit	-1.16638	0.445539	0.00035102	0.000681533
								4532152	MSMEG_6503	MSMEG_6503	TetR family transcriptional regulator	-1.07167	0.475767	5.79253e-08	1.84845e-07
								4531540	MSMEG_6516	MSMEG_6516	hypothetical protein	-1.05056	0.48278	0.0184125	0.0271818
								4537707	MSMEG_6527	MSMEG_6527	TetR family transcriptional regulator	-1.5478	0.342031	4.53189e-07	1.31163e-06
								4535344	MSMEG_6528	MSMEG_6528	hypothetical protein	-1.65	0.318641	2.98691e-09	1.10597e-08
								4535204	MSMEG_6529	MSMEG_6529	hypothetical protein	-1.91952	0.264343	2.65659e-07	7.85563e-07
								4532378	MSMEG_6530	MSMEG_6530	cytochrome C oxidase subunit III family protein	-1.58028	0.334418	2.01568e-05	4.72895e-05
								4531649	MSMEG_6531	MSMEG_6531	hypothetical protein	-2.01006	0.248262	0.00376459	0.00619222
								4533811	MSMEG_6532	MSMEG_6532	transcriptional regulatory protein	-1.03414	0.488307	0.000191772	0.000387813
								4531068	MSMEG_6533	MSMEG_6533	hypothetical protein	-1.26842	0.415113	1.48127e-08	5.04594e-08
								4534984	MSMEG_6535	fusA	elongation factor G	-1.02676	0.490813	3.26683e-12	1.55643e-11
								4531226	MSMEG_6536	MSMEG_6536	carboxymuconolactone decarboxylase	-1.0949	0.468169	9.53318e-06	2.33547e-05
								4536650	MSMEG_6537	MSMEG_6537	TetR family transcriptional regulator	-1.14337	0.452702	0.000120708	0.00025157
								4535127	MSMEG_6549	MSMEG_6549	hypothetical protein	-1.40077	0.378728	2.72739e-06	7.16334e-06
								4531553	MSMEG_6551	MSMEG_6551	hypothetical protein	-1.45526	0.364689	0.000218832	0.000438371
								4533246	MSMEG_6552	MSMEG_6552	hypothetical protein	-1.28804	0.409506	3.66788e-08	1.19968e-07
								4532499	MSMEG_6554	MSMEG_6554	ABC transporter ATP-binding protein	-1.07417	0.474944	3.83379e-22	3.45041e-21
								4532862	MSMEG_6555	MSMEG_6555	TetR family transcriptional regulator	-1.21077	0.432037	5.36277e-07	1.53644e-06
								4534501	MSMEG_6562	MSMEG_6562	acyl-CoA dehydrogenase	-1.00818	0.497173	1.21838e-09	4.66601e-09
								4533773	MSMEG_6564	MSMEG_6564	TetR family transcriptional regulator	-1.42173	0.373266	2.30546e-08	7.71848e-08
								4531126	MSMEG_6566	MSMEG_6566	hypothetical protein	-1.52916	0.34648	2.20471e-05	5.15113e-05
								4533944	MSMEG_6568	MSMEG_6568	LuxR family transcriptional regulator	-1.79157	0.288858	9.4489e-10	3.65561e-09
								4533315	MSMEG_6573	MSMEG_6573	hypothetical protein	-1.53527	0.345014	5.03567e-11	2.17552e-10
								4534104	MSMEG_6576	MSMEG_6576	pyridoxamine 5'-phosphate oxidase	-1.29065	0.408767	1.37355e-10	5.68873e-10
								4532974	MSMEG_6582	MSMEG_6582	pyridine nucleotide-disulfide oxidoreductase domain-containing protein	-1.24304	0.42248	1.39882e-07	4.28299e-07
								4535821	MSMEG_6588	MSMEG_6588	fumarylacetoacetate	-1.09804	0.467151	7.23691e-07	2.04162e-06
								4535180	MSMEG_6611	MSMEG_6611	hypothetical protein	-1.282	0.411224	6.32277e-05	0.000138245
								4534446	MSMEG_6613	MSMEG_6613	hypothetical protein	-1.07844	0.473539	2.49134e-07	7.38943e-07
								4532007	MSMEG_6621	MSMEG_6621	luciferase	-1.29425	0.407747	7.07979e-05	0.000153174
								4535460	MSMEG_6623	MSMEG_6623	dehydrogenase	-1.23252	0.425574	1.74597e-09	6.58656e-09
								4532606	MSMEG_6626	MSMEG_6626	short-chain dehydrogenase/reductase SDR	-1.06172	0.479062	5.30708e-05	0.000117123
								4533090	MSMEG_6627	MSMEG_6627	nitroreductase	-1.17137	0.443999	8.77785e-07	2.44695e-06
								4537423	MSMEG_6631	mdcG	phosphoribosyl-dephospho-CoA transferase	-1.26793	0.415255	8.76333e-08	2.75136e-07
								4534062	MSMEG_6632	MSMEG_6632	subunit beta of malonate decarboxylase	-1.25749	0.418271	1.74523e-19	1.36356e-18
								4535653	MSMEG_6633	mdcC	malonate decarboxylase ACP	-1.08243	0.472234	0.00789755	0.0123259
								4533512	MSMEG_6634	mdcB	triphosphoribosyl-dephospho-CoA synthase	-1.36591	0.387991	1.68871e-11	7.61933e-11
								4533175	MSMEG_6637	MSMEG_6637	hypothetical protein	-1.06091	0.479329	0.0365076	0.0514003
								4534916	MSMEG_6642	MSMEG_6642	caib/baif family protein	-1.32463	0.399252	4.70337e-11	2.03713e-10
								4533515	MSMEG_6644	MSMEG_6644	malyl-CoA lyase	-1.09103	0.469428	1.60429e-06	4.33388e-06
								4531803	MSMEG_6645	MSMEG_6645	2-methylcitrate dehydratase	-1.15407	0.449356	2.11328e-07	6.33704e-07
								4535162	MSMEG_6652	MSMEG_6652	hypothetical protein	-1.35432	0.391119	0.0203628	0.0298477
								4536048	MSMEG_6653	MSMEG_6653	pseudo	-1.42648	0.372038	6.77435e-10	2.64946e-09
								4532628	MSMEG_6655	MSMEG_6655	hypothetical protein	-1.11302	0.462326	1.34604e-34	2.01995e-33
								4531084	MSMEG_6656	MSMEG_6656	hypothetical protein	-1.0288	0.490118	1.61723e-33	2.32451e-32
								4534390	MSMEG_6657	MSMEG_6657	subunit alpha of malonate decarboxylase	-1.36689	0.387728	5.73943e-06	1.44825e-05
								4535681	MSMEG_6658	MSMEG_6658	alpha/beta hydrolase	-1.2599	0.417572	3.12399e-06	8.1527e-06
								4533798	MSMEG_6659	MSMEG_6659	hypothetical protein	-1.28669	0.409891	2.74021e-05	6.32421e-05
								4532778	MSMEG_6668	MSMEG_6668	ABC transporter periplasmic protein	-1.33869	0.39538	6.46334e-07	1.83325e-06
								4535274	MSMEG_6669	MSMEG_6669	ABC transporter permease	-1.81602	0.284003	2.86804e-15	1.75877e-14
								4531078	MSMEG_6670	MSMEG_6670	ABC transporter permease	-1.94876	0.259039	1.08108e-08	3.73121e-08
								4531223	MSMEG_6671	MSMEG_6671	sulfate/thiosulfate import ATP-binding protein CysA	-1.66216	0.315966	2.87975e-12	1.37489e-11
								4535588	MSMEG_6672	MSMEG_6672	type I phosphodiesterase / nucleotide pyrophosphatase superfamily protein	-1.501	0.353308	3.15946e-14	1.77749e-13
								4535447	MSMEG_6673	MSMEG_6673	6-aminohexanoate-cyclic-dimer hydrolase	-1.09714	0.467442	7.33105e-26	7.76773e-25
								4533206	MSMEG_6674	MSMEG_6674	LysR family transcriptional regulator	-1.23872	0.423748	8.8541e-09	3.0919e-08
								4535935	MSMEG_6675	MSMEG_6675	hypothetical protein	-1.12702	0.457859	0.0372672	0.0523832
								4534159	MSMEG_6677	MSMEG_6677	LysR family transcriptional regulator	-2.20535	0.216831	2.42479e-46	5.03662e-45
								4532226	MSMEG_6679	MSMEG_6679	metallo-beta-lactamase	-1.13949	0.453921	0.000110041	0.000230603
								4532979	MSMEG_6683	MSMEG_6683	peroxiredoxin	-1.66159	0.31609	1.91363e-06	5.12482e-06
								4537444	MSMEG_6684	MSMEG_6684	agarase	-1.32457	0.399269	6.2229e-08	1.983e-07
								4537063	MSMEG_6688	MSMEG_6688	regulatory protein	-1.03003	0.489701	1.15234e-13	6.18178e-13
								4534318	MSMEG_6691	MSMEG_6691	glutamine amidotransferase	-1.19144	0.437867	3.50628e-07	1.02437e-06
								4537084	MSMEG_6692	MSMEG_6692	glutamine-binding periplasmic protein	-1.50088	0.353338	1.7319e-09	6.53707e-09
								4531066	MSMEG_6693	MSMEG_6693	glutamine synthetase	-1.39239	0.380933	6.74161e-10	2.63969e-09
								4535911	MSMEG_6695	MSMEG_6695	cytochrome P450	-1.39404	0.380498	7.02371e-08	2.22881e-07
								4534405	MSMEG_6701	MSMEG_6701	amino acid permease	-2.00687	0.248813	1.07813e-10	4.51742e-10
								4531418	MSMEG_6702	MSMEG_6702	[NADP+] succinate-semialdehyde dehydrogenase	-1.6372	0.32148	2.79293e-11	1.2364e-10
								4532960	MSMEG_6703	MSMEG_6703	N5,N10- methylenetetrahydromethanopterin reductase-related protein	-1.87054	0.273471	5.78859e-29	6.96779e-28
								4531218	MSMEG_6704	MSMEG_6704	shikimate 5-dehydrogenase	-1.70553	0.306609	5.64049e-16	3.61852e-15
								4534216	MSMEG_6705	MSMEG_6705	regulatory protein	-2.4401	0.184271	8.52639e-34	1.24125e-32
								4536072	MSMEG_6706	MSMEG_6706	hypothetical protein	-1.25645	0.418573	0.0479999	0.0661991
								4536147	MSMEG_6707	MSMEG_6707	hypothetical protein	-1.77536	0.292121	1.42215e-06	3.87099e-06
								4532392	MSMEG_6708	MSMEG_6708	epoxide hydrolase	-1.48967	0.356094	2.49986e-11	1.11317e-10
								4535720	MSMEG_6709	MSMEG_6709	cyclopentanol dehydrogenase	-1.42466	0.372508	8.15556e-07	2.28188e-06
								4533237	MSMEG_6710	MSMEG_6710	alpha/beta hydrolase	-1.39461	0.380346	4.78853e-12	2.25617e-11
								4533209	MSMEG_6711	MSMEG_6711	4-hydroxybenzoate transporter	-1.43798	0.369085	1.01793e-06	2.81688e-06
								4531720	MSMEG_6712	MSMEG_6712	maleylacetate reductase	-1.44892	0.366295	2.77483e-11	1.22919e-10
								4531224	MSMEG_6713	MSMEG_6713	hydroxyquinol 1,2-dioxygenase	-1.61594	0.326252	1.3039e-06	3.56336e-06
								4535900	MSMEG_6714	MSMEG_6714	hypothetical protein	-1.13843	0.454254	0.00769619	0.0120345
								4531512	MSMEG_6715	MSMEG_6715	AP endonuclease, family protein 2	-1.23777	0.424028	5.18424e-06	1.31351e-05
								4536943	MSMEG_6716	MSMEG_6716	AP endonuclease, family protein 2	-1.46974	0.361047	6.40141e-11	2.7395e-10
								4532946	MSMEG_6717	MSMEG_6717	oxidoreductase, Gfo/Idh/MocA family protein	-1.23146	0.425887	0.000206147	0.000414912
								4536925	MSMEG_6718	MSMEG_6718	transporter major facilitator family protein	-1.66634	0.315051	2.16952e-13	1.13787e-12
								4531884	MSMEG_6719	MSMEG_6719	epoxide hydrolase	-1.53311	0.345531	3.67662e-10	1.47259e-09
								4531562	MSMEG_6720	MSMEG_6720	epoxide hydrolase	-1.01832	0.493692	3.52697e-06	9.12619e-06
								4531519	MSMEG_6721	MSMEG_6721	hypothetical protein	-1.4745	0.359858	0.0188701	0.0278393
								4537260	MSMEG_6734	MSMEG_6734	dibenzothiophene desulfurization enzyme A	-1.2185	0.42973	1.93509e-12	9.37015e-12
								4533103	MSMEG_6735	MSMEG_6735	amino acid permease	-1.15002	0.45062	2.92792e-08	9.69285e-08
								4537078	MSMEG_6736	MSMEG_6736	LacI family transcriptional regulator	-1.31165	0.40286	1.91914e-11	8.62475e-11
								4533755	MSMEG_6742	MSMEG_6742	hypothetical protein	-1.14873	0.451021	1.10411e-06	3.04055e-06
								4531228	MSMEG_6747	MSMEG_6747	oxidoreductase	-1.57293	0.336126	2.21441e-88	1.08538e-86
								4536451	MSMEG_6753	MSMEG_6753	oxidoreductase, short chain dehydrogenase/reductase	-1.27145	0.414244	1.64853e-72	6.1711e-71
								4531734	MSMEG_6755	MSMEG_6755	isoflavone reductase	-1.23755	0.424092	2.35107e-55	6.38161e-54
								4532671	MSMEG_6763	MSMEG_6763	oxidoreductase	-1.06247	0.478813	1.04645e-05	2.54988e-05
								4534523	MSMEG_6764	MSMEG_6764	TetR family transcriptional regulator	-1.19526	0.436707	1.14432e-10	4.78299e-10
								4534610	MSMEG_6770	MSMEG_6770	hypothetical protein	-1.35354	0.39133	0.00430899	0.00702323
								4537586	MSMEG_6777	MSMEG_6777	enoyl-CoA hydratase	-1.05039	0.482839	7.32759e-05	0.000158084
								4531627	MSMEG_6782	MSMEG_6782	hypothetical protein	-1.54748	0.342107	8.29944e-07	2.32023e-06
								4533700	MSMEG_6786	MSMEG_6786	hypothetical protein	-1.20895	0.432583	2.45988e-05	5.72376e-05
								4535020	MSMEG_6790	MSMEG_6790	AP endonuclease, family protein 2	-1.24229	0.422702	4.05253e-05	9.13327e-05
								4533563	MSMEG_6791	MSMEG_6791	3-hydroxybutyryl-CoA dehydrogenase	-1.73524	0.30036	1.08342e-06	2.98718e-06
								4532005	MSMEG_6792	MSMEG_6792	inner membrane permease YgbN	-1.15774	0.448215	1.62708e-06	4.39022e-06
								4537687	MSMEG_6794	MSMEG_6794	DNA-binding protein	-1.01359	0.495312	5.99067e-05	0.000131321
								4536772	MSMEG_6795	MSMEG_6795	enoyl-CoA hydratase/isomerase	-1.54317	0.34313	2.09856e-07	6.30124e-07
								4537636	MSMEG_6796	MSMEG_6796	hypothetical protein	-1.01133	0.496088	0.0114313	0.0174427
								4531842	MSMEG_6797	MSMEG_6797	carboxymuconolactone decarboxylase	-1.41216	0.375748	0.000367215	0.000711152
								4536516	MSMEG_6799	MSMEG_6799	pseudo	-1.19708	0.436158	2.51458e-07	7.45511e-07
								4536247	MSMEG_6808	MSMEG_6808	hypothetical protein	-1.20018	0.435222	1.75204e-05	4.13879e-05
								4532543	MSMEG_6809	cbbQ	CbbQ protein	-1.49334	0.35519	8.17387e-06	2.0199e-05
								4535263	MSMEG_6810	MSMEG_6810	pseudo	-1.35642	0.39055	5.742e-16	3.67671e-15
								4534404	MSMEG_6811	MSMEG_6811	hypothetical protein	-1.16204	0.44688	3.87612e-09	1.41598e-08
								4533484	MSMEG_6816	MSMEG_6816	molybdopterin oxidoreductase	-1.42537	0.372323	9.78881e-19	7.34484e-18
								4534441	MSMEG_6820	surE	acid phosphatase SurE	-1.20589	0.433503	6.24798e-14	3.44119e-13
								4536402	MSMEG_6823	MSMEG_6823	short-chain dehydrogenase/reductase SDR	-1.295	0.407536	3.35111e-07	9.81258e-07
								4534854	MSMEG_6825	MSMEG_6825	caax amino protease	-1.27083	0.41442	6.40041e-07	1.81616e-06
								4534785	MSMEG_6826	MSMEG_6826	L-lactate permease	-1.35678	0.390454	1.58364e-13	8.41603e-13
								4535544	MSMEG_6828	MSMEG_6828	transcriptional regulator	-1.21577	0.430542	2.82419e-09	1.04914e-08
								4531385	MSMEG_6832	MSMEG_6832	hypothetical protein	-1.16072	0.447288	0.000656564	0.00122653
								4532537	MSMEG_6833	MSMEG_6833	alcohol dehydrogenase	-1.09711	0.467451	2.10283e-05	4.92152e-05
								4531933	MSMEG_6835	MSMEG_6835	Fatty acid desaturase	-1.78742	0.289689	1.37629e-08	4.70717e-08
								4534895	MSMEG_6836	MSMEG_6836	oxidoreductase	-1.11299	0.462336	0.0149247	0.0224118
								4534338	MSMEG_6838	MSMEG_6838	esterase	-1.49194	0.355533	7.02733e-06	1.74862e-05
								4536293	MSMEG_6840	MSMEG_6840	LysR family transcriptional regulator	-1.02212	0.492391	0.00281843	0.00474239
								4532049	MSMEG_6841	MSMEG_6841	hypothetical protein	-1.25751	0.418266	0.0316003	0.0449557
								4533748	MSMEG_6843	MSMEG_6843	NAD-dependent epimerase/dehydratase	-1.57155	0.336447	9.84497e-10	3.80237e-09
								4534675	MSMEG_6844	MSMEG_6844	trap-t family protein transporter dctp	-1.88259	0.271196	1.22513e-10	5.10195e-10
								4531321	MSMEG_6845	MSMEG_6845	trap dicarboxylate transporter dctm subunit	-1.62152	0.324993	2.45171e-08	8.16398e-08
								4531179	MSMEG_6846	MSMEG_6846	C4 decarboxylate transporter	-1.46297	0.362745	0.00145758	0.00257877
								4536182	MSMEG_6847	MSMEG_6847	hypothetical protein	-1.63827	0.321242	6.83115e-19	5.17693e-18
								4533145	MSMEG_6848	MSMEG_6848	oxidoreductase	-1.37563	0.385385	5.58168e-30	7.0292e-29
								4537579	MSMEG_6851	MSMEG_6851	phosphatidylethanolamine-binding protein	-1.22532	0.427704	0.000578262	0.00108863
								4534091	MSMEG_6854	MSMEG_6854	3-isopropylmalate dehydratase large subunit	-1.09454	0.468287	4.77124e-05	0.00010623
								4535662	MSMEG_6855	MSMEG_6855	carboxyvinyl-carboxyphosphonate phosphorylmutase	-1.45913	0.363713	5.32797e-06	1.34842e-05
								4532600	MSMEG_6856	MSMEG_6856	MmgE/PrpD family protein	-1.49823	0.353989	1.29096e-14	7.51734e-14
								4532056	MSMEG_6857	MSMEG_6857	transcriptional regulator	-1.09415	0.468413	1.06234e-05	2.58305e-05
								4536268	MSMEG_6858	MSMEG_6858	epoxide hydrolase 1	-1.69202	0.309494	4.77852e-50	1.0852e-48
								4536793	MSMEG_6859	MSMEG_6859	oxidoreductase	-1.34254	0.394326	5.98521e-30	7.50962e-29
								4536973	MSMEG_6861	MSMEG_6861	cupin	-1.84126	0.279077	1.47539e-09	5.61492e-09
								4532703	MSMEG_6864	MSMEG_6864	transcriptional regulator	-1.01117	0.496144	2.56312e-05	5.94571e-05
								4532886	MSMEG_6865	MSMEG_6865	ABC transporter substrate-binding protein	-1.09908	0.466814	2.27266e-08	7.61988e-08
								4536567	MSMEG_6866	MSMEG_6866	peptide ABC transporter permease	-1.32492	0.39917	6.36641e-09	2.26735e-08
								4536558	MSMEG_6868	MSMEG_6868	pseudo	-1.1966	0.436301	4.74759e-10	1.88432e-09
								4533871	MSMEG_6869	MSMEG_6869	regulatory protein	-1.02488	0.49145	8.52649e-08	2.68319e-07
								4533380	MSMEG_6870	MSMEG_6870	creatinine amidohydrolase	-1.11677	0.461124	1.41877e-05	3.40027e-05
								4534324	MSMEG_6872	MSMEG_6872	beta-lactamase	-1.01955	0.49327	6.71639e-06	1.67492e-05
								4537618	MSMEG_6883	MSMEG_6883	pseudo	-1.94754	0.259258	7.5089e-05	0.00016179
								4531840	MSMEG_6884	MSMEG_6884	NADP oxidoreductase, coenzyme f420-dependent:6-phosphogluconate dehydrogenase, NAD-binding	-1.26032	0.417452	1.47213e-05	3.52039e-05
								4531773	MSMEG_6885	MSMEG_6885	MmcI protein	-1.45787	0.364031	1.34785e-07	4.1383e-07
								4533115	MSMEG_6887	MSMEG_6887	amidohydrolase	-1.01392	0.4952	0.000129751	0.000268854
								4535234	MSMEG_6893	MSMEG_6893	hypothetical protein	-1.21339	0.431253	0.000985207	0.00178516
								4532699	MSMEG_6922	MSMEG_6922	transporter major facilitator family protein	-1.33151	0.397352	1.09272e-38	1.86584e-37
								4534742	MSMEG_6930	MSMEG_6930	hypothetical protein	-1.36992	0.386913	7.48128e-13	3.78396e-12
								4533041	MSMEG_6933	trxB	thioredoxin-disulfide reductase	-1.39875	0.379258	7.80487e-100	4.50632e-98
								4531294	MSMEG_6934	trx	thioredoxin	-1.31193	0.402782	1.30039e-92	6.81505e-91
